# Supplementary material for: CD44 alternative splicing senses intragenic DNA methylation in tumors via direct and indirect mechanisms
Source: Nucleic Acids Res. 2021 Jun 4;49(11):6213–37. doi: 10.1093/nar/gkab437 (PMC8216461; doi:10.1093/nar/gkab437)
Supplement: gkab437_Supplemental_Files [file gkab437_supplemental_files.zip]

Archive with 9 entries (9 files):
- Batsche_Sup Figs S1-S7_NARv3_2021.pdf
- Batsche_Sup Table S1_Expression & splicing in DKO.xls
- Batsche_Sup Table S2A_ΔΨ DKOvsWT.pdf
- Batsche_Sup Table S2B.pdf
- Batsche_Sup Table S3_Hela+siDNMT1 expr & splicing .xls
- Batsche_Sup Table S4_ΔΨ ALLvsHCB_May2019.pdf
- Batsche_Sup Table S5_common splicing.pdf
- Batsche_Sup Table S6_list of oligos.pdf
- Batsche_supplementary figures & tables.doc
