# Supplementary material for: CD44 alternative splicing senses intragenic DNA methylation in tumors via direct and indirect mechanisms
Source: Nucleic Acids Res. 2021 Jun 4;49(11):6213–37. doi: 10.1093/nar/gkab437 (PMC8216461; doi:10.1093/nar/gkab437)
Supplement: gkab437_Supplemental_Files [file gkab437_supplemental_files.zip › Batsche_Sup Table S1_Expression & splicing in DKO.xls]

## Sheet: TableS1
TABLE S1
Meta-analysis of RNA-seq : Differentially expressed or spliced genes in DKO vs WT cells
		categories of genes			RNA level		Differential RNA expression				differentially spliced
Ensembl ID	Gene	Transcriptional	RNA-BP	pseudogene or parent	Log2 cpm (average of DKO & WT)	Regulation		Log2 FC	paired t test (p-adj)		(MAJIQ)
ENSG00000154277	UCHL1			Parent	4.14768		up	9.861	0.0016437
ENSG00000141096	DPEP3				2.69514		up	9.31867	0.00209037
ENSG00000095627	TDRD1			Parent	2.11085		up	9.04757	0.00159226
ENSG00000204381	LAYN				1.37808		up	8.8827	0.00609572
ENSG00000234722	AC073236.3				1.71889		up	8.73264	0.000568651
ENSG00000104332	SFRP1	TF			2.89888		up	8.6868	0.00155294
ENSG00000132972	RNF17				1.8216		up	8.6102	0.00206332
ENSG00000182636	NDN				1.45971		up	8.57757	0.000747884
ENSG00000180543	TSPYL5				2.28621		up	8.56341	0.0010506
ENSG00000166503	HDGFRP3				1.49208		up	8.3848	0.000372207
ENSG00000148798	INA				2.63483		up	8.38462	0.00139269
ENSG00000104723	TUSC3				2.14637		up	8.34726	0.000543144
ENSG00000204644	ZFP57				1.09973		up	8.34299	0.000746591
ENSG00000156269	NAA11				1.3309		up	8.32165	0.000439682
ENSG00000186487	MYT1L				1.40428		up	8.31882	0.000724582
ENSG00000133104	SPG20				0.909051		up	8.28608	0.000929605
ENSG00000184292	TACSTD2				1.92537		up	8.23931	0.00144487
ENSG00000263753	LINC00667				0.960774		up	8.19377	0.000858559
ENSG00000164114	MAP9				1.11851		up	8.18225	0.0016153
ENSG00000121316	PLBD1				1.614		up	8.16146	0.000892089
ENSG00000159212	CLIC6				0.172476		up	8.12775	0.000225597
ENSG00000187156	LINC00221				0.745344		up	8.12304	0.00102853
ENSG00000068985	PAGE1				1.86664		up	8.11431	0.00301085
ENSG00000007038	PRSS21			Parent	2.14376		up	8.1098	0.00064081
ENSG00000144115	THNSL2				0.713747		up	8.04753	0.00063915
ENSG00000227372	TP73-AS1				1.22348		up	7.97373	0.00161605
ENSG00000154760	SLFN13				0.967758		up	7.93693	0.000544655
ENSG00000072840	EVC				1.54487		up	7.90091	0.000753401
ENSG00000173040	EVC2				0.208477		up	7.89812	0.000650225
ENSG00000162639	HENMT1				0.666324		up	7.8874	0.000704349
ENSG00000159228	CBR1				0.177132		up	7.88445	0.00140201
ENSG00000104177	MYEF2				1.2728		up	7.86737	0.000413657
ENSG00000166157	TPTE			Parent	0.481726		up	7.86324	0.00046082
ENSG00000106236	NPTX2				1.80041		up	7.75937	0.00320366
ENSG00000072609	CHFR				1.00727		up	7.73749	0.00125319
ENSG00000124092	CTCFL				3.2368		up	7.73014	0.000513815
ENSG00000130844	ZNF331	TF			1.08525		up	7.71852	0.00119344
ENSG00000100285	NEFH			Parent	2.28148		up	7.69984	0.00185259
ENSG00000112992	NNT				0.44737		up	7.68438	0.000339423
ENSG00000166105	GLB1L3				1.27622		up	7.66362	0.000392197
ENSG00000211445	GPX3				1.76618		up	7.65886	0.000979363
ENSG00000234511	C5orf58				0.228337		up	7.62085	0.00132378
ENSG00000224078	SNHG14				1.84765		up	7.61719	0.00135969		spliced
ENSG00000183486	MX2				2.06159		up	7.61446	0.000331741
ENSG00000163565	IFI16	TF			1.01697		up	7.58729	0.000812297
ENSG00000164741	DLC1				1.91284		up	7.5721	0.00172441
ENSG00000169594	BNC1				0.338608		up	7.55698	0.000446623
ENSG00000166402	TUB				0.719881		up	7.53925	0.00186897
ENSG00000185823	NPAP1			Parent	0.311792		up	7.52337	0.000892049
ENSG00000197608	ZNF841				0.367357		up	7.51511	0.00102632
ENSG00000174652	ZNF266	TF			1.41874		up	7.50916	0.00251285
ENSG00000173809	TDRD12				3.54901		up	7.49989	0.000896676
ENSG00000118508	RAB32				0.0182855		up	7.48375	0.000341308
ENSG00000164742	ADCY1				0.763396		up	7.47778	0.000630393
ENSG00000170558	CDH2				1.47405		up	7.47756	0.000114805
ENSG00000179869	ABCA13				0.676653		up	7.47755	0.000795875
ENSG00000013016	EHD3				0.687833		up	7.47187	0.00119572
ENSG00000056291	NPFFR2				0.391197		up	7.46639	0.000222003
ENSG00000204603	RP11-638F5.1				-0.0970033		up	7.45317	0.000310607
ENSG00000171649	ZIK1			Parent	0.452936		up	7.45103	0.000487455
ENSG00000171551	ECEL1			Parent	0.336075		up	7.42744	0.00165325
ENSG00000256087	ZNF432	TF			0.821505		up	7.42716	0.00133793
ENSG00000075340	ADD2				2.2919		up	7.42374	0.000255222
ENSG00000198054	DSCR8				0.218647		up	7.41769	0.000106204
ENSG00000054983	GALC				0.361381		up	7.41302	0.000907653
ENSG00000170516	COX7B2				0.954821		up	7.40048	0.000458426
ENSG00000198865	CCDC152				0.481316		up	7.38361	0.000772004
ENSG00000165643	SOHLH1				0.741772		up	7.37975	0.0010152
ENSG00000169439	SDC2				0.339325		up	7.37604	0.000208042
ENSG00000100342	APOL1				1.17758		up	7.35658	0.000237034
ENSG00000229205	LINC00200				0.41895		up	7.35631	0.000796283
ENSG00000178021	TSPYL6			Parent	0.623986		up	7.3546	0.000330818
ENSG00000006071	ABCC8				0.52875		up	7.3537	0.00067266
ENSG00000178795	GDPD4				0.98445		up	7.33394	0.00156858
ENSG00000106624	AEBP1				1.50988		up	7.322	0.00142845
ENSG00000167383	ZNF229	TF			0.7417		up	7.31641	0.00117959
ENSG00000163520	FBLN2				1.58416		up	7.30726	0.00180936
ENSG00000154930	ACSS1				0.321159		up	7.2895	0.00104551
ENSG00000166086	JAM3				3.46709		up	7.28571	0.00231587
ENSG00000176979	TRIM60			Parent	0.092467		up	7.28442	0.000704915
ENSG00000120669	SOHLH2				0.673114		up	7.2842	0.000188756
ENSG00000141753	IGFBP4				1.97442		up	7.26212	0.00167425
ENSG00000137285	TUBB2B			Parent	2.61496		up	7.25266	0.00116193
ENSG00000134871	COL4A2				1.41249		up	7.24748	0.00807018
ENSG00000160200	CBS				1.21113		up	7.23871	0.000882619
ENSG00000165633	VSTM4				-0.0723503		up	7.23809	0.000382164
ENSG00000196387	ZNF140	TF			0.0143813		up	7.23601	0.000972471
ENSG00000206549	PRSS50				0.21003		up	7.23326	0.00164637
ENSG00000198185	ZNF334				1.11374		up	7.21447	0.000406828
ENSG00000251381	LINC00958				1.0526		up	7.20919	0.00050855
ENSG00000236719	OVAAL				0.338584		up	7.20832	0.00161263
ENSG00000198033	TUBA3C				1.3072		up	7.20374	0.0109686
ENSG00000182263	FIGN				0.310148		up	7.19951	0.000370562
ENSG00000148704	VAX1				-0.0932196		up	7.19636	0.000293371
ENSG00000240747	KRBOX1				-0.208641		up	7.19591	0.00128681
ENSG00000261786	RP4-555D20.2				0.537662		up	7.18686	0.00111664
ENSG00000132530	XAF1				0.649164		up	7.18275	0.000187167
ENSG00000150627	WDR17				0.290368		up	7.18173	0.00191657
ENSG00000225778	PROSER2-AS1				1.86734		up	7.16162	0.000837014		spliced
ENSG00000130294	KIF1A				1.87817		up	7.15205	0.00266578
ENSG00000254004	ZNF260			Parent	0.66985		up	7.1519	0.0004723
ENSG00000118402	ELOVL4				0.326818		up	7.13763	0.00222199
ENSG00000154188	ANGPT1				0.09943		up	7.13683	0.000427909
ENSG00000184304	PRKD1				0.870334		up	7.13255	0.00047606
ENSG00000100234	TIMP3				1.59078		up	7.12504	0.0188559
ENSG00000187172	BAGE2			pseudo	-0.156952		up	7.1215	0.00146818
ENSG00000145908	ZNF300	TF		Parent	1.63154		up	7.11309	0.000108274
ENSG00000174080	CTSF				-0.16193		up	7.11154	0.00104817
ENSG00000205362	MT1A				0.984621		up	7.11009	0.0039342
ENSG00000115935	WIPF1				0.589151		up	7.09432	0.000200348
ENSG00000187068	C3orf70				-0.0731901		up	7.06682	0.00128334
ENSG00000077327	SPAG6				0.649327		up	7.06637	0.00098198
ENSG00000166446	CDYL2				1.27515		up	7.05476	0.00213396
ENSG00000188848	BEND4				-0.00890816		up	7.04559	0.000156457
ENSG00000218819	TDRD15				0.222191		up	7.02359	0.00101915
ENSG00000131435	PDLIM4				1.00519		up	7.02257	0.0032637
ENSG00000148600	CDHR1				0.0052586		up	7.01151	0.000575366
ENSG00000072041	SLC6A15				0.423499		up	7.00175	0.000592873
ENSG00000121406	ZNF549				-0.118361		up	6.9951	0.00102126
ENSG00000119946	CNNM1				0.405824		up	6.97672	6.40373e-05
ENSG00000166049	PASD1				-0.337405		up	6.96059	0.00167159
ENSG00000107186	MPDZ				0.822959		up	6.95974	0.000915223
ENSG00000124780	KCNK17				-0.760795		up	6.95958	0.000574938
ENSG00000128709	HOXD9	TF			0.391645		up	6.94746	0.00221255
ENSG00000231346	LINC01160				-0.0615888		up	6.93904	0.000764191
ENSG00000178498	DTX3				0.805237		up	6.92808	0.00143174
ENSG00000256223	ZNF10				-0.0156315		up	6.92696	0.00284381
ENSG00000081277	PKP1				0.63306		up	6.92469	0.000694379
ENSG00000133619	KRBA1				0.10443		up	6.90506	0.0006767
ENSG00000152092	ASTN1				-0.197541		up	6.90231	0.000347695
ENSG00000198681	MAGEA1				1.72826		up	6.90149	0.00109214
ENSG00000165118	C9orf64				0.950027		up	6.89194	8.1391e-05
ENSG00000166206	GABRB3				0.423344		up	6.87492	0.000730262
ENSG00000156218	ADAMTSL3				0.229811		up	6.87282	0.000576347
ENSG00000114631	PODXL2				2.16553		up	6.86789	0.00131383
ENSG00000151962	RBM46				1.25172		up	6.85922	0.000551014
ENSG00000157601	MX1			Parent	4.17359		up	6.85285	0.000948872
ENSG00000178235	SLITRK1				-0.703212		up	6.84076	0.000242076
ENSG00000171772	SYCE1				-0.807744		up	6.83169	0.00243063
ENSG00000106571	GLI3	TF			-0.109856		up	6.82647	0.00138049
ENSG00000261239	ANKRD26P1				1.84083		up	6.82069	0.00402735
ENSG00000169122	FAM110B				-0.280078		up	6.82025	0.00020174
ENSG00000176165	FOXG1			Parent	-0.169205		up	6.81981	0.000342144
ENSG00000117289	TXNIP	TF			1.05374		up	6.81411	0.00156344
ENSG00000164002	EXO5				0.0101396		up	6.8061	0.000621167
ENSG00000255571	LINC00925				-0.576869		up	6.79866	0.00139971
ENSG00000196628	TCF4				1.17694		up	6.79511	0.000666201
ENSG00000181195	PENK				0.0551426		up	6.79145	0.00130557
ENSG00000125878	TCF15				0.0543805		up	6.78993	0.00402773
ENSG00000156414	TDRD9				-0.0090964		up	6.78322	0.00517394
ENSG00000186020	ZNF529				0.158182		up	6.77622	0.00251546
ENSG00000144681	STAC				-0.419646		up	6.7739	0.000618496
ENSG00000162892	IL24				-0.795178		up	6.77382	0.00295756
ENSG00000149451	ADAM33				0.223249		up	6.76132	0.00141738
ENSG00000008517	IL32				1.84554		up	6.76053	0.0113073
ENSG00000166704	ZNF606				0.180617		up	6.76026	0.000651832
ENSG00000116962	NID1				1.30508		up	6.7564	0.000386488
ENSG00000187672	ERC2				0.1054		up	6.74783	0.00190603
ENSG00000196653	ZNF502				0.684669		up	6.74168	0.000494551
ENSG00000204832	ST8SIA6-AS1				-0.0949927		up	6.7402	9.31724e-05
ENSG00000197083	ZNF300P1			pseudo	0.0301797		up	6.7321	0.000206887
ENSG00000152454	ZNF256				0.303581		up	6.7314	0.00130171
ENSG00000126561	STAT5A	TF			0.214662		up	6.72188	0.000680314
ENSG00000078053	AMPH			Parent	-0.0100833		up	6.71002	0.000874537
ENSG00000144407	PTH2R				-0.248384		up	6.70465	0.00183119
ENSG00000124721	DNAH8				1.67138		up	6.70253	0.000269444
ENSG00000077420	APBB1IP				-0.706054		up	6.66906	0.000360553
ENSG00000163825	RTP3				-0.307653		up	6.66586	0.000605957
ENSG00000215182	MUC5AC				-0.10175		up	6.65991	0.00262011
ENSG00000115526	CHST10				0.600122		up	6.65068	0.000176488
ENSG00000160181	TFF2				-0.478356		up	6.64428	0.00208967
ENSG00000229703	XX-CR54.1				-0.655053		up	6.64229	0.000930965
ENSG00000166501	PRKCB	TF			-0.0380893		up	6.63984	0.00793609
ENSG00000133863	TEX15				0.754164		up	6.62649	0.00193362
ENSG00000203995	ZYG11A				1.29177		up	6.62109	0.00116264
ENSG00000166825	ANPEP				1.41849		up	6.61709	0.000201995
ENSG00000236279	CLEC2L				-0.219342		up	6.60083	0.00450143
ENSG00000163530	DPPA2			Parent	-0.359054		up	6.6003	0.000698357
ENSG00000197016	ZNF470				-0.318628		up	6.59815	0.00225333
ENSG00000060982	BCAT1				-0.131925		up	6.55406	0.0376119
ENSG00000232040	SCAND3				-0.109895		up	6.54722	0.000660733
ENSG00000150630	VEGFC				-0.510816		up	6.53659	0.000566076
ENSG00000183960	KCNH8				-0.0545611		up	6.52628	0.000179759
ENSG00000181007	ZFP82	TF			0.0825012		up	6.52323	0.000827053
ENSG00000180116	C12orf40				-0.862227		up	6.52273	0.000426061
ENSG00000138207	RBP4				-0.490193		up	6.51582	0.000683375
ENSG00000005469	CROT				-0.333876		up	6.51265	0.000776919
ENSG00000157423	HYDIN			Parent	-0.209206		up	6.51178	0.000196161
ENSG00000255310	AF131215.2				-0.6855		up	6.51017	0.00263779
ENSG00000165821	SALL2	TF			-0.622217		up	6.50796	0.000912743
ENSG00000182798	MAGEB17				0.00638943		up	6.49849	0.000241904
ENSG00000115380	EFEMP1				-0.0450587		up	6.49268	0.00096007
ENSG00000256151	RP11-76C10.5				0.395215		up	6.48663	0.0013978
ENSG00000126890	CTAG2				0.00995642		up	6.48572	0.00139831
ENSG00000214548	MEG3				1.30725		up	6.48449	0.0257887
ENSG00000171451	DSEL				0.14071		up	6.46859	0.000978735
ENSG00000132130	LHX1				0.79183		up	6.46808	0.000712988
ENSG00000228714	RP11-284G10.1				-0.750515		up	6.46314	0.000269436
ENSG00000082175	PGR				-0.516732		up	6.46274	6.33023e-06
ENSG00000124134	KCNS1				0.114982		up	6.46178	0.000780231
ENSG00000166450	PRTG				0.300442		up	6.46074	0.000735497
ENSG00000226921	LINC00454				-0.652049		up	6.46007	0.00167336
ENSG00000143006	DMRTB1				-0.236616		up	6.45696	0.00701244
ENSG00000112562	SMOC2				-0.751541		up	6.45514	0.000250842
ENSG00000197951	ZNF71	TF			-0.439539		up	6.45111	0.000193243
ENSG00000100842	EFS				-1.00279		up	6.44159	0.0012509
ENSG00000120708	TGFBI				0.839123		up	6.43873	0.000662811
ENSG00000180353	HCLS1				3.34743		up	6.43718	0.00191804
ENSG00000187600	TMEM247				-0.629755		up	6.43669	9.43599e-05
ENSG00000240225	ZNF542			pseudo	-0.390976		up	6.42075	0.0158747
ENSG00000162543	UBXN10				-0.566111		up	6.42017	0.000357665
ENSG00000196437	ZNF569				0.248238		up	6.41489	0.000839094
ENSG00000177335	C8orf31				-0.14211		up	6.41317	0.000890534
ENSG00000107105	ELAVL2				0.214045		up	6.40494	0.000964816
ENSG00000176177	ENTHD1				-0.298973		up	6.40304	6.23194e-05
ENSG00000221923	ZNF880				-0.405863		up	6.40147	0.000198417
ENSG00000115138	POMC				-0.179745		up	6.3707	0.00244957
ENSG00000224930	LINC00162				-0.90194		up	6.36029	0.00225102
ENSG00000130700	GATA5				-0.341752		up	6.35773	0.0018145
ENSG00000212978	AC016747.3				0.377757		up	6.34834	0.000433359
ENSG00000145428	RNF175				-0.645268		up	6.34487	0.000359498
ENSG00000069188	SDK2				2.81554		up	6.33646	0.000614685
ENSG00000100181	TPTEP1				0.867178		up	6.32387	0.000300707
ENSG00000231419	LINC00689				-0.279107		up	6.32295	0.000268105
ENSG00000143194	MAEL				0.355381		up	6.31801	0.00381411
ENSG00000167555	ZNF528				0.299503		up	6.31742	0.00210043
ENSG00000215452	ZNF663P			pseudo	-0.612693		up	6.3048	0.00232015
ENSG00000188816	HMX2	TF			-0.578348		up	6.29048	0.00214768
ENSG00000197619	ZNF615	TF			0.140759		up	6.28705	0.0005226
ENSG00000148288	GBGT1				-1.13969		up	6.2848	0.000527008
ENSG00000181754	AMIGO1				0.511338		up	6.27269	0.00029584
ENSG00000234352	hsa-mir-490				-1.03994		up	6.27252	0.000683414
ENSG00000198440	ZNF583				-0.528576		up	6.26709	0.00260958
ENSG00000101098	RIMS4				0.0473681		up	6.26575	0.00268355
ENSG00000115232	ITGA4				0.53666		up	6.25372	0.000650912
ENSG00000227802	DNAJB3			pseudo	-0.714294		up	6.25258	0.000748799
ENSG00000205628	GS1-179L18.1				-0.715186		up	6.25079	0.00168584
ENSG00000121413	ZSCAN18				-0.539926		up	6.25034	0.00149344
ENSG00000164616	FBXL21			pseudo	-1.19966		up	6.24787	0.000699784
ENSG00000215146	RP11-313J2.1			pseudo	-0.959041		up	6.24609	0.00133993
ENSG00000114405	C3orf14				0.377707		up	6.24578	0.000625977
ENSG00000122870	BICC1				0.984945		up	6.22766	0.00025573
ENSG00000179059	ZFP42				0.912157		up	6.22698	0.000791347
ENSG00000253301	RP11-513O17.2				-0.348504		up	6.2214	0.000256912
ENSG00000145945	FAM50B				1.36104		up	6.22055	0.000756584
ENSG00000117114	LPHN2				1.14567		up	6.2148	8.54585e-05
ENSG00000182218	HHIPL1				-0.436646		up	6.21113	0.0012022
ENSG00000197496	SLC2A10				-0.671738		up	6.20892	0.000371775
ENSG00000133424	LARGE				-0.585104		up	6.20625	0.00457038
ENSG00000260549	MT1L				0.350961		up	6.20497	0.000171588
ENSG00000154027	AK5				1.44611		up	6.20163	0.000290881
ENSG00000075886	TUBA3D			Parent	1.97424		up	6.19978	0.00204322
ENSG00000105825	TFPI2				-0.565416		up	6.19936	0.0115307
ENSG00000101443	WFDC2				0.661098		up	6.18913	0.000494322
ENSG00000170153	RNF150				0.0107646		up	6.1857	0.000398423
ENSG00000143469	SYT14			Parent	-0.687315		up	6.17777	0.00145878
ENSG00000176788	BASP1	TF		Parent	-0.19152		up	6.1731	0.00328979
ENSG00000204264	PSMB8				2.37393		up	6.17079	0.000591763
ENSG00000077800	FKBP6			Parent	1.09172		up	6.1695	0.0154046
ENSG00000197172	MAGEA6			Parent	1.64133		up	6.1594	0.00146862
ENSG00000178222	RNF212				-0.544641		up	6.1569	0.00212103
ENSG00000135838	NPL			Parent	-0.238901		up	6.15521	0.000397343
ENSG00000170743	SYT9				-0.161037		up	6.15015	0.000727078
ENSG00000134202	GSTM3			Parent	-0.563486		up	6.14696	0.00247673
ENSG00000177932	ZNF354C	TF			-0.305679		up	6.14687	0.000822776
ENSG00000214029	ZNF891				-0.668995		up	6.14601	0.00366601
ENSG00000166426	CRABP1				-0.969855		up	6.14146	0.00218242
ENSG00000267508	ZNF285	TF			-1.07159		up	6.13798	0.000149062
ENSG00000183722	LHFP				0.0355373		up	6.13741	0.000294136
ENSG00000007264	MATK				0.1654		up	6.13222	0.000869029
ENSG00000134516	DOCK2				-0.817476		up	6.12922	0.00120109
ENSG00000170748	RBMXL2				2.11834		up	6.12649	0.00030696
ENSG00000134160	TRPM1				0.271753		up	6.1253	0.000314747
ENSG00000114450	GNB4				1.39709		up	6.12305	0.00367065
ENSG00000100351	GRAP2				1.14797		up	6.11822	0.000325987
ENSG00000124260	MAGEA10			Parent	-0.369214		up	6.10775	0.0337606
ENSG00000186297	GABRA5				-1.01315		up	6.1039	0.0021881
ENSG00000121388	RP11-408E5.4				-0.464123		up	6.09538	0.00377558
ENSG00000250564	RP11-215P8.4				-0.532228		up	6.09377	0.000230515
ENSG00000171509	RXFP1				-0.334078		up	6.09007	6.37913e-05
ENSG00000151079	KCNA6				-1.29788		up	6.0854	0.000465009
ENSG00000248092	NNT-AS1				0.240311		up	6.08192	0.000789424
ENSG00000100628	ASB2				0.932297		up	6.08004	0.00047241
ENSG00000182165	TP53TG1				-1.04368		up	6.07682	0.000548809
ENSG00000131127	ZNF141	TF		Parent	-0.768669		up	6.07586	0.00624348
ENSG00000164756	SLC30A8				-0.562752		up	6.07549	0.000282704
ENSG00000153976	HS3ST3A1				-0.595532		up	6.07474	0.00103465
ENSG00000116157	GPX7				0.0629417		up	6.07389	0.00205198
ENSG00000267053	CTD-3162L10.1				-1.20412		up	6.07292	0.00411732
ENSG00000156968	MPV17L				-0.582444		up	6.07052	0.00107975
ENSG00000165496	RPL10L			Parent	0.815582		up	6.06983	0.00247216
ENSG00000028137	TNFRSF1B				0.978007		up	6.06844	0.00112446
ENSG00000167612	ANKRD33				-0.375671		up	6.0664	3.23265e-05
ENSG00000156140	ADAMTS3				-0.690581		up	6.06602	0.000194845
ENSG00000006555	TTC22				0.329203		up	6.06272	0.00223567
ENSG00000170801	HTRA3				0.130445		up	6.06219	0.000637905
ENSG00000013725	CD6				-0.553408		up	6.0619	0.000175216
ENSG00000163364	LINC01116				-1.01568		up	6.0498	0.000216904
ENSG00000198680	TUSC1				-0.382466		up	6.04826	0.000664216
ENSG00000037280	FLT4				1.52878		up	6.0431	0.00428994
ENSG00000258484	SPESP1				0.703502		up	6.04241	0.0034773
ENSG00000129654	FOXJ1				1.91821		up	6.04092	0.000695808
ENSG00000132517	SLC52A1				0.722596		up	6.04063	0.000240384
ENSG00000136274	NACAD				-0.620548		up	6.04007	0.000179756
ENSG00000152439	ZNF773				0.05656		up	6.03282	0.000553819
ENSG00000185869	ZNF829				-0.663812		up	6.02477	0.00425756
ENSG00000171246	NPTX1				0.592461		up	6.02475	0.00319031
ENSG00000136574	GATA4				-0.279225		up	6.02435	0.006381
ENSG00000128714	HOXD13				0.237547		up	6.02291	0.000200317
ENSG00000214107	MAGEB1				2.47947		up	6.02085	0.0064499
ENSG00000109738	GLRB				-0.467105		up	6.01818	5.55354e-05
ENSG00000231476	AC074389.5				-1.13175		up	6.01767	0.00136906
ENSG00000169418	NPR1				0.355687		up	6.01624	0.00172016
ENSG00000143995	MEIS1	TF			-0.773358		up	6.00568	0.000716917
ENSG00000198300	PEG3				-0.356426		up	6.00556	0.0316752
ENSG00000119865	CNRIP1				-1.03795		up	6.00526	0.000498619
ENSG00000260073	RP11-488I20.9				-1.32299		up	6.0012	3.42546e-06
ENSG00000198453	ZNF568				-1.14082		up	5.99953	0.00341138
ENSG00000061918	GUCY1B3				-0.476472		up	5.99347	0.000108541
ENSG00000108622	ICAM2				-0.784345		up	5.98953	0.00172636
ENSG00000184937	WT1				-0.377987		up	5.98925	0.00104002
ENSG00000260172	RP11-358M11.3				-0.929049		up	5.98908	0.000608012
ENSG00000163923	RPL39L			Parent	1.04265		up	5.98835	0.00090993
ENSG00000178233	TMEM151B				0.08739		up	5.98798	0.00451279
ENSG00000177990	DPY19L2			Parent	-0.887883		up	5.98246	0.00053781
ENSG00000233098	RP11-344E13.3				2.91746		up	5.97791	0.000319179
ENSG00000165066	NKX6-3				-1.17854		up	5.97311	0.00192012
ENSG00000144868	TMEM108				-0.7393		up	5.96263	0.00252678
ENSG00000168016	TRANK1				1.28634		up	5.96114	0.003865
ENSG00000198092	TMPRSS11F				-0.705583		up	5.95301	0.00122936
ENSG00000112238	PRDM13				-0.742068		up	5.95127	0.000502973
ENSG00000206190	ATP10A				-1.26736		up	5.94645	0.00126365
ENSG00000143452	HORMAD1			Parent	-0.206665		up	5.9449	0.00387988
ENSG00000213071	LPAL2			pseudo	-1.15273		up	5.94172	0.00147991
ENSG00000156466	GDF6				-1.15305		up	5.94108	0.000291327
ENSG00000101445	PPP1R16B				0.38344		up	5.94014	0.000733735
ENSG00000259848	AC097374.2				0.0379251		up	5.93926	0.00146656
ENSG00000243995	RP1-300I2.2			pseudo	-0.507208		up	5.93798	0.000611383
ENSG00000230267	HERC2P4				-1.27316		up	5.93484	0.00133376
ENSG00000269918	AF131215.9				-1.12069		up	5.92279	0.000537307
ENSG00000198155	ZNF876P			pseudo	-0.979253		up	5.92266	0.0015165
ENSG00000167286	CD3D				-0.0980867		up	5.92224	0.0028688
ENSG00000205212	CCDC144NL				0.756546		up	5.92123	0.000979832
ENSG00000182983	ZNF662				0.152549		up	5.91829	0.000430819
ENSG00000034053	APBA2				2.40876		up	5.91543	0.00185271
ENSG00000153303	FRMD1				-0.991189		up	5.89879	0.00438836
ENSG00000215559	ANKRD20A11P			pseudo	-1.69376		up	5.89365	0.000672788
ENSG00000173705	SUSD5				-0.137976		up	5.88935	0.00196331
ENSG00000136931	NR5A1				0.75997		up	5.88737	0.000291756
ENSG00000074317	SNCB				-0.582977		up	5.88577	0.00571009
ENSG00000248632	RP11-366M4.11			pseudo	-1.13367		up	5.88506	0.000108211
ENSG00000151376	ME3				-0.2812		up	5.88478	0.000346372
ENSG00000185247	MAGEA11			Parent	0.27328		up	5.87958	0.0258804
ENSG00000234948	RP4-723E3.1				-1.04035		up	5.87753	0.00252375
ENSG00000261303	RP11-160C18.2				0.068944		up	5.86808	0.000265892
ENSG00000168824	NSG1				2.05565		up	5.86336	8.79201e-05
ENSG00000196593	ANKRD20A19P				0.492277		up	5.86203	0.00243921
ENSG00000248370	RP11-366H4.1				-1.09042		up	5.85457	0.000152369
ENSG00000187772	LIN28B			Parent	1.91371		up	5.85385	0.000218831
ENSG00000185760	KCNQ5				-1.2179		up	5.84536	0.00176805
ENSG00000159885	ZNF222	TF			-0.358598		up	5.84473	0.00155909
ENSG00000264067	RP11-401O9.3				-0.526692		up	5.84282	0.000637876
ENSG00000118432	CNR1				-0.940256		up	5.8379	0.000593211
ENSG00000251369	ZNF550				0.924889		up	5.83584	0.00137253
ENSG00000253967	RP11-333A23.4				-0.862769		up	5.83269	0.000651103
ENSG00000166405	RIC3				0.0139563		up	5.83223	0.000257896
ENSG00000251226	RP11-469N6.1				-1.0248		up	5.83157	0.00168788
ENSG00000254302	RP11-431M3.1				-1.43165		up	5.81787	0.00124837
ENSG00000171827	ZNF570				-1.15661		up	5.81698	0.000551223
ENSG00000164694	FNDC1				0.671298		up	5.81536	0.000535717
ENSG00000182230	FAM153B				-0.833774		up	5.81362	0.00102915
ENSG00000187581	COX8C				0.362276		up	5.80855	0.00118696
ENSG00000273388	RP11-401O9.4				0.222881		up	5.80724	0.00040733
ENSG00000006377	DLX6	TF			-1.04096		up	5.79924	0.000382185
ENSG00000257151	PWAR6				-1.42418		up	5.79883	0.000748674
ENSG00000254840	RP11-574M7.1			pseudo	-1.42535		up	5.79647	0.000912162
ENSG00000267470	ZNF571-AS1				-1.34327		up	5.79463	0.00503949
ENSG00000106536	POU6F2				-0.554062		up	5.78808	1.57241e-05
ENSG00000185442	FAM174B				0.914929		up	5.78287	0.00186746
ENSG00000099256	PRTFDC1				0.626438		up	5.77712	0.000213285
ENSG00000165816	VWA2				-0.193323		up	5.77612	0.000228704
ENSG00000196724	ZNF418				-0.720298		up	5.7726	0.000367805
ENSG00000155761	SPAG17				0.57629		up	5.7698	0.00171297
ENSG00000267254	CTD-2162K18.5				-1.4567		up	5.76776	0.000351281
ENSG00000140945	CDH13				0.0444389		up	5.76759	0.0100529
ENSG00000164946	FREM1				-1.15692		up	5.76732	0.000295348
ENSG00000250038	RP11-180C1.1				-0.640617		up	5.76595	0.000132627
ENSG00000231431	FAR2P4			pseudo	-0.679757		up	5.7589	0.000730783
ENSG00000184719	RNLS				-1.26123		up	5.7587	4.56467e-07
ENSG00000125845	BMP2	TF			-0.508485		up	5.75405	0.000440523
ENSG00000224383	C17orf72				-1.66458		up	5.75201	0.00112832
ENSG00000139915	MDGA2				-1.66506		up	5.75104	1.22712e-06
ENSG00000198848	CES1			Parent	-0.683127		up	5.74976	0.00616871
ENSG00000167751	KLK2				0.0361454		up	5.74229	0.000888422
ENSG00000104725	NEFL				0.164371		up	5.73398	0.00498745
ENSG00000250312	ZNF718	TF			-1.31404		up	5.72432	0.00362111
ENSG00000156103	MMP16				0.866099		up	5.72356	0.000559202
ENSG00000104879	CKM				1.42745		up	5.72237	0.000971844
ENSG00000269964	MEI4				-1.42295		up	5.71828	5.24268e-05
ENSG00000267041	ZNF850				0.964054		up	5.71665	0.000849838
ENSG00000198346	ZNF813				-0.407149		up	5.71589	0.00505148
ENSG00000269728	RP11-145M9.4				0.596349		up	5.71485	0.00272068
ENSG00000133710	SPINK5				-0.602446		up	5.71352	0.000986887
ENSG00000226057	PHF2P2			pseudo	-0.545504		up	5.71041	0.00125139
ENSG00000266885	RP11-744K17.2				-1.12452		up	5.70919	0.000986618
ENSG00000166923	GREM1	TF			0.13809		up	5.7072	0.00421008
ENSG00000271308	AP003900.6				-1.31261		up	5.70496	0.00399996
ENSG00000156009	MAGEA8				0.220778		up	5.70496	0.0390129
ENSG00000228223	HCG11				1.03574		up	5.70419	6.22826e-05
ENSG00000131668	BARX1	TF			-0.216157		up	5.70071	0.0133527
ENSG00000178162	FAR2P2			pseudo	-0.951953		up	5.6988	0.000299756
ENSG00000203907	OOEP			Parent	-1.09196		up	5.69724	0.0206307
ENSG00000137462	TLR2			Parent	-1.29261		up	5.69594	0.00110934
ENSG00000182308	DCAF4L1				4.4803		up	5.69335	9.89546e-05
ENSG00000010295	IFFO1				1.72131		up	5.69129	0.000746558
ENSG00000123689	G0S2				-1.32108		up	5.68804	0.000771989
ENSG00000112619	PRPH2				-0.848877		up	5.68504	0.000647192
ENSG00000018869	ZNF582				-1.09829		up	5.68458	0.00248873
ENSG00000101460	MAP1LC3A				0.668652		up	5.67391	0.000786206
ENSG00000272727	RP11-142A22.4				-0.645156		up	5.67386	0.000436638
ENSG00000175352	NRIP3				0.917719		up	5.67146	0.0174468
ENSG00000231031	AC008271.1				-1.60651		up	5.66814	3.00405e-05
ENSG00000234444	ZNF736			Parent	0.258474		up	5.66491	0.0146358
ENSG00000204538	PSORS1C2				0.867903		up	5.66209	0.00226425
ENSG00000170962	PDGFD				-1.04907		up	5.66009	0.00142888
ENSG00000269072	CTD-3187F8.14				-1.4118		up	5.65756	0.000475918
ENSG00000197050	ZNF420	TF		Parent	-0.497523		up	5.65114	0.0026313
ENSG00000160180	TFF3				-1.41538		up	5.6504	0.0101122
ENSG00000152953	STK32B				-0.82676		up	5.64387	0.00341582
ENSG00000267454	ZNF582-AS1				-1.40226		up	5.64266	0.000859254
ENSG00000237945	LINC00649				0.663244		up	5.63547	0.000430435
ENSG00000148942	SLC5A12				-1.26149		up	5.63524	0.00010235
ENSG00000212916	MAP10				-1.10646		up	5.63427	0.000164485
ENSG00000221882	OR3A2			Parent	-1.72597		up	5.62923	7.09119e-05
ENSG00000248538	RP11-10A14.5				2.28423		up	5.62843	0.000415264
ENSG00000196581	AJAP1				-1.10128		up	5.62525	0.0238782
ENSG00000152910	CNTNAP4			Parent	-1.11239		up	5.6224	0.000397134
ENSG00000223564	CYP4F32P			pseudo	-0.60877		up	5.61786	0.00335019
ENSG00000154928	EPHB1				0.109749		up	5.61733	0.00675702
ENSG00000166813	KIF7				2.14099		up	5.6071	0.00217357
ENSG00000171840	NINJ2				-0.979393		up	5.60539	0.000496385
ENSG00000133019	CHRM3				-0.366095		up	5.597	0.000144218
ENSG00000234284	ZNF879	TF			-0.958376		up	5.58064	0.000527404
ENSG00000242715	CCDC169				-1.55143		up	5.5783	0.000549033
ENSG00000250056	LINC01018				-1.13505		up	5.57708	0.000156926
ENSG00000150893	FREM2				-0.726618		up	5.57622	0.00070604
ENSG00000272975	CTC-297N7.11				-0.952546		up	5.57607	0.000244951
ENSG00000121005	CRISPLD1				-0.554314		up	5.5758	0.000165237
ENSG00000146755	TRIM50				0.7713		up	5.57355	0.0080851
ENSG00000136732	GYPC				-1.23748		up	5.57222	0.00430586
ENSG00000224559	LINC01087				-0.790537		up	5.57132	0.00472037
ENSG00000142552	RCN3				3.4333		up	5.56218	0.000323729
ENSG00000186446	ZNF501				-0.599597		up	5.55903	0.00025826
ENSG00000228340	RP5-1043L13.1				-1.46127		up	5.55862	0.000216104
ENSG00000198028	ZNF560				-0.404733		up	5.55754	0.0107405
ENSG00000266795	RP11-744K17.9				-1.04702		up	5.55315	0.00404464
ENSG00000054219	LY75				-0.884073		up	5.55026	0.00198334
ENSG00000214897	U82695.5			pseudo	-0.974628		up	5.54695	0.000438834
ENSG00000114948	ADAM23				0.904164		up	5.54524	0.00110262
ENSG00000255042	RP11-347H15.5			pseudo	-0.370999		up	5.54243	0.00113799
ENSG00000266106	RP11-647F2.2				-1.29453		up	5.54113	0.000327947
ENSG00000184029	DSCR4				-1.13821		up	5.53677	0.000451878
ENSG00000132164	SLC6A11				-0.91472		up	5.53473	0.00209375
ENSG00000164736	SOX17	TF			-0.722654		up	5.5339	0.006376
ENSG00000229089	ANKRD20A8P			pseudo	-1.55804		up	5.5311	0.00466455
ENSG00000176593	CTD-2368P22.1				-0.941378		up	5.53044	0.00206809
ENSG00000140015	KCNH5	TF			-1.31267		up	5.52705	0.000578333
ENSG00000188086	PRSS45				-1.87791		up	5.52534	0.00022697
ENSG00000116544	DLGAP3				-0.0301758		up	5.52244	0.00173023
ENSG00000198732	SMOC1				-0.434851		up	5.52122	0.029249
ENSG00000258038	CTD-2384A14.1				-1.18097		up	5.51922	0.00041551
ENSG00000180176	TH				-0.225371		up	5.51343	0.00288409
ENSG00000130433	CACNG6				-1.10421		up	5.51127	0.00467867
ENSG00000259129	LINC00648				-1.57298		up	5.50123	1.38569e-05
ENSG00000080007	DDX43			Parent	-1.07345		up	5.50028	0.029699
ENSG00000134533	RERG				1.03784		up	5.50026	0.000130213
ENSG00000172824	CES4A				0.242794		up	5.49878	0.00177514
ENSG00000177822	AC108142.1				-1.12682		up	5.49875	0.000447784
ENSG00000183844	FAM3B				-0.742125		up	5.49854	0.000633704
ENSG00000170786	SDR16C5			Parent	0.333044		up	5.49791	0.000107312
ENSG00000158014	SLC30A2				-1.12822		up	5.49596	0.00291978
ENSG00000187498	COL4A1				0.968883		up	5.49501	0.0404469
ENSG00000269834	CTD-3018O17.3				-1.02764		up	5.49354	0.000244007
ENSG00000182107	TMEM30B				-1.59452		up	5.49212	0.0358502
ENSG00000128284	APOL3			Parent	0.231157		up	5.49177	0.00292274
ENSG00000198046	ZNF667				-1.23661		up	5.49094	0.0209477
ENSG00000104044	OCA2				-0.545289		up	5.48982	0.000501794
ENSG00000088756	ARHGAP28				-0.778693		up	5.4898	0.0014367
ENSG00000266602	RP11-476K15.1				-1.29725		up	5.48667	0.000102127
ENSG00000092051	JPH4				0.670062		up	5.48403	0.000164564
ENSG00000141255	SPATA22				-1.64043		up	5.48331	0.000109095
ENSG00000136244	IL6	TF			-0.561817		up	5.47019	0.021882
ENSG00000260913	RP11-243E13.1				-1.60965		up	5.46187	0.00650321
ENSG00000136531	SCN2A				1.16976		up	5.46147	3.91609e-05
ENSG00000182575	NXPH3				-0.219844		up	5.46146	0.000230065
ENSG00000214617	SLC6A10P			pseudo	0.0401245		up	5.46065	0.00676089
ENSG00000154678	PDE1C				-0.694375		up	5.45843	0.000857452
ENSG00000171812	COL8A2				0.146412		up	5.45789	0.000153018
ENSG00000158220	ESYT3				0.564942		up	5.45658	0.0189915
ENSG00000224659	GAGE12J				-1.35534		up	5.45349	0.0170408
ENSG00000224189	HOXD-AS1				0.122712		up	5.45267	0.00395601
ENSG00000104447	TRPS1	TF			-0.420303		up	5.44965	0.00072221
ENSG00000163499	CRYBA2				-1.11626		up	5.44865	0.00276314
ENSG00000129467	ADCY4				0.815305		up	5.44847	0.00198358
ENSG00000144278	GALNT13				2.32816		up	5.44575	9.79944e-05
ENSG00000177025	C19orf18				-1.91902		up	5.44312	0.000474479
ENSG00000189212	DPY19L2P1			pseudo	-1.15879		up	5.44064	0.000268145
ENSG00000185155	MIXL1				-1.44553		up	5.43913	0.000190222
ENSG00000151388	ADAMTS12				-0.568977		up	5.43889	0.00131754
ENSG00000164794	KCNV1				-0.772647		up	5.43392	0.00060353
ENSG00000164743	C8orf48				-1.42666		up	5.42784	0.0001089
ENSG00000118997	DNAH7				-0.278967		up	5.42406	0.00274249
ENSG00000105851	PIK3CG				-1.26068		up	5.40883	0.0154453
ENSG00000129465	RIPK3				-1.12022		up	5.40673	0.00111313
ENSG00000171044	XKR6				-0.606822		up	5.39955	0.00253834
ENSG00000099958	DERL3				0.0188364		up	5.39916	0.000156191
ENSG00000183242	WT1-AS				-1.64198		up	5.3972	3.48517e-05
ENSG00000128739	SNRPN		RBP/SF	Parent	-1.62561		up	5.39597	0.000980895
ENSG00000197935	ZNF311	TF			-1.13298		up	5.38122	0.000102951
ENSG00000228623	ZNF883				-0.0704101		up	5.37759	0.000283685
ENSG00000185306	C12orf56				-0.624504		up	5.36777	0.000418351
ENSG00000082482	KCNK2				-1.28296		up	5.36427	0.00108825
ENSG00000185272	RBM11		RBP/SF		-1.22598		up	5.36123	0.00167314
ENSG00000253595	CTD-3064M3.1				-1.02764		up	5.35791	0.0153238
ENSG00000159217	IGF2BP1				4.24745		up	5.35658	5.93782e-05
ENSG00000231421	AC006050.2				-0.888311		up	5.35257	0.0191318
ENSG00000164318	EGFLAM				-0.373015		up	5.35017	0.000799489
ENSG00000265933	LINC00668				0.0134349		up	5.3494	0.000560342
ENSG00000232810	TNF			Parent	-0.953316		up	5.34868	0.0299493
ENSG00000141750	STAC2				0.214357		up	5.34274	0.00138105
ENSG00000180787	ZFP3				1.24993		up	5.33939	0.000556142
ENSG00000230880	RP11-417J8.3				-1.45402		up	5.33914	0.000650136
ENSG00000117020	AKT3				2.26326		up	5.33615	4.84065e-05
ENSG00000241361	SLC25A24P1			pseudo	-1.57441		up	5.33235	0.00101184
ENSG00000265206	MIR142				-0.510248		up	5.32473	0.0040672
ENSG00000235538	RP1-230L10.1				-1.57903		up	5.32311	0.000633653
ENSG00000227124	ZNF717			Parent	-1.41875		up	5.32073	0.000799173
ENSG00000205364	MT1M			Parent	-0.988382		up	5.31944	0.00894976
ENSG00000254518	RP11-347H15.4				-1.78389		up	5.31338	0.000188919
ENSG00000173391	OLR1				-1.23139		up	5.3014	0.035592
ENSG00000154611	PSMA8				-0.657249		up	5.2987	0.000322822
ENSG00000213694	S1PR3				-0.152684		up	5.29366	0.0113071
ENSG00000258376	RP4-647C14.2				-1.27275		up	5.2899	0.00227987
ENSG00000224413	AP001476.2				-1.05076		up	5.28128	0.000606964
ENSG00000100739	BDKRB1				-0.535103		up	5.2786	8.81366e-06
ENSG00000255262	TCEB2P2			pseudo	-0.129299		up	5.27485	0.00144843
ENSG00000082684	SEMA5B			Parent	-0.587102		up	5.27298	0.00200147
ENSG00000243836	WDR86-AS1				-1.70574		up	5.26968	0.000406038
ENSG00000231764	DLX6-AS1				-1.54492		up	5.26255	0.000541253
ENSG00000204296	C6orf10				-1.51033		up	5.2605	0.000378306
ENSG00000165949	IFI27				4.25291		up	5.25119	0.00179178
ENSG00000196867	ZFP28				-0.698161		up	5.25086	0.0113088
ENSG00000113140	SPARC				5.61732		up	5.24855	0.00281932
ENSG00000258732	RP11-603B24.1				-1.30259		up	5.24201	0.00584476
ENSG00000189127	ANKRD34B				-1.05582		up	5.24076	0.0034157
ENSG00000263002	ZNF234	TF			-0.254937		up	5.23894	0.00245141
ENSG00000250033	SLC7A11-AS1				0.499511		up	5.2344	0.00213388
ENSG00000233527	AC092295.7				-1.92365		up	5.23387	1.99961e-05
ENSG00000180336	C17orf104				2.25342		up	5.23022	0.023498
ENSG00000233393	AP000688.29				-1.36258		up	5.22723	0.000948278
ENSG00000197632	SERPINB2				-0.336055		up	5.22528	0.024841
ENSG00000258027	RP11-597A11.1				-1.21175		up	5.22368	0.00267157
ENSG00000262670	RP11-64J4.2				-2.02973		up	5.2217	0.000697414
ENSG00000135426	TESPA1				-1.51322		up	5.22074	5.71605e-05
ENSG00000134198	TSPAN2				-0.434802		up	5.22055	0.000668683
ENSG00000137273	FOXF2	TF			-1.83131		up	5.21854	0.0035449
ENSG00000170074	FAM153A				-0.281292		up	5.21782	0.00266807
ENSG00000250486	FAM218A			Parent	-1.24021		up	5.21697	0.00160975
ENSG00000196549	MME				-0.659596		up	5.211	0.00596838
ENSG00000222036	POTEG				-0.498803		up	5.20964	0.0184128
ENSG00000005243	COPZ2				0.0284227		up	5.20207	0.00272388
ENSG00000152192	POU4F1	TF			-0.861805		up	5.20063	0.000860664
ENSG00000110446	SLC15A3				0.0854974		up	5.19992	0.021525
ENSG00000139737	SLAIN1				-0.950617		up	5.19616	0.000205181
ENSG00000141485	SLC13A5				0.771306		up	5.19205	0.000386867
ENSG00000196533	C1orf186				-1.54702		up	5.18713	0.000176942
ENSG00000137948	BRDT				0.00675545		up	5.18677	0.00107178
ENSG00000122756	CNTFR				-0.50147		up	5.1867	0.00177774
ENSG00000128422	KRT17			Parent	-1.2719		up	5.18638	0.00450405
ENSG00000198062	POTEH				-1.73059		up	5.18601	0.00408479
ENSG00000261800	RP11-244B22.11				-1.64922		up	5.18272	0.00120795
ENSG00000253250	C8orf88				0.339275		up	5.17693	3.89892e-05
ENSG00000050165	DKK3				0.248169		up	5.17381	0.000912295
ENSG00000256683	ZNF350	TF			0.666266		up	5.17348	0.00164529
ENSG00000099998	GGT5				-0.0650686		up	5.16825	0.00304723
ENSG00000142149	HUNK				-1.40139		up	5.16139	0.0109307
ENSG00000130303	BST2				4.81715		up	5.15864	0.000243697
ENSG00000125816	NKX2-4				-1.7614		up	5.15836	0.000964884
ENSG00000247765	RP11-32B5.7				-1.6011		up	5.1502	0.00199548
ENSG00000168754	FAM178B			Parent	-0.259071		up	5.14686	0.0102079
ENSG00000248510	RP11-145G20.1				-1.46905		up	5.14307	5.57147e-05
ENSG00000227790	AC015922.5			pseudo	-0.965914		up	5.13398	0.00343601
ENSG00000141469	SLC14A1				-1.34466		up	5.12388	0.00856912
ENSG00000183644	C11orf88				-1.88006		up	5.12106	0.00231989
ENSG00000261069	SNORD116-20				-1.88168		up	5.1178	0.0113762
ENSG00000143851	PTPN7				0.456968		up	5.1146	0.00610842
ENSG00000102755	FLT1			Parent	-1.36763		up	5.11193	0.0109634
ENSG00000237057	AC015922.6				-1.88686		up	5.10745	0.000179202
ENSG00000070985	TRPM5				-1.12925		up	5.10568	0.00708351
ENSG00000214575	CPEB1				-0.715824		up	5.10538	0.000714524
ENSG00000172260	NEGR1				-1.32955		up	5.09913	0.00378841
ENSG00000153823	PID1				-0.910968		up	5.09647	0.00125601
ENSG00000004468	CD38				-0.337909		up	5.0952	0.000181823
ENSG00000166532	RIMKLB			Parent	2.54195		up	5.08964	0.000242596
ENSG00000235343	AC005301.8				-2.09659		up	5.08799	7.17412e-05
ENSG00000248103	CTC-338M12.9				-0.313299		up	5.08702	0.0012128
ENSG00000258128	MKRN9P				-0.263117		up	5.07476	0.000388229
ENSG00000115828	QPCT				0.259519		up	5.07426	0.00521475
ENSG00000112964	GHR				-1.12466		up	5.06908	3.72074e-05
ENSG00000248215	RP11-722M1.1				-1.78947		up	5.06824	2.14397e-05
ENSG00000177294	FBXO39				-2.00743		up	5.0663	0.00372612
ENSG00000066056	TIE1				-0.4093		up	5.06583	0.01592
ENSG00000205863	C1QTNF9B				-0.809935		up	5.06456	0.00115433
ENSG00000186481	ANKRD20A5P			pseudo	-0.0861306		up	5.0617	0.00250007
ENSG00000251468	RP11-369K16.1			pseudo	-1.8132		up	5.05476	0.00158109
ENSG00000166073	GPR176				3.20739		up	5.04968	0.000130452
ENSG00000143653	SCCPDH				0.0945916		up	5.04869	0.00299044
ENSG00000189068	VSTM1			Parent	-1.65975		up	5.04468	0.0117093
ENSG00000169554	ZEB2			Parent	-0.901831		up	5.04352	0.000400054
ENSG00000257931	CTD-2311B13.7				-2.01954		up	5.0421	0.0004855
ENSG00000253363	RP11-962G15.1				-1.65832		up	5.03576	0.00024704
ENSG00000130635	COL5A1				0.711262		up	5.03357	0.00520937
ENSG00000251676	RP11-614F17.2				-1.96547		up	5.03323	0.00417342
ENSG00000103710	RASL12				-1.56899		up	5.02619	0.00167079
ENSG00000090932	DLL3				-0.471882		up	5.02367	0.00152171
ENSG00000009765	IYD				-1.31268		up	5.02182	7.49061e-05
ENSG00000162878	PKDCC				-0.616764		up	5.0205	0.000546014
ENSG00000272620	AFAP1-AS1				3.08081		up	5.0127	0.000156798
ENSG00000232677	LINC00665				0.405391		up	5.0122	0.000425347
ENSG00000185304	RGPD2				-1.61854		up	5.01009	0.000592932
ENSG00000189064	GAGE2A				-1.35431		up	5.00979	0.00543562
ENSG00000163219	ARHGAP25				-0.857142		up	5.00413	7.77818e-06
ENSG00000105664	COMP				-0.506174		up	4.99985	0.00170393
ENSG00000158560	DYNC1I1				-0.0667981		up	4.9943	0.0016994
ENSG00000152086	TUBA3E				-0.262309		up	4.99379	0.010244
ENSG00000175164	ABO				-1.76605		up	4.98759	0.00108793
ENSG00000239620	RP11-88I21.1			pseudo	0.828618		up	4.98539	0.0124152
ENSG00000255843	AP000593.7				-0.190605		up	4.98257	0.00318766
ENSG00000149781	FERMT3				2.31561		up	4.9804	7.48597e-05
ENSG00000250305	KIAA1456				-1.16122		up	4.97377	0.000455246
ENSG00000111186	WNT5B	TF			1.54567		up	4.97305	4.44904e-05
ENSG00000152969	JAKMIP1				-0.791711		up	4.96897	0.001213
ENSG00000134215	VAV3				-1.10625		up	4.96671	0.0012476
ENSG00000235531	RP11-383H13.1				-1.32361		up	4.96598	0.000320939
ENSG00000183206	POTEC				-1.9582		up	4.96476	0.0019593
ENSG00000267284	RP11-397A16.1				-1.95962		up	4.96192	8.74696e-05
ENSG00000198555	RP11-598D12.4				-1.50266		up	4.95885	0.0295594
ENSG00000132321	IQCA1				-0.25228		up	4.95885	0.00780174
ENSG00000093072	CECR1				-0.351435		up	4.9534	0.000155062
ENSG00000223631	LINC01120				-1.49973		up	4.95294	1.48137e-05
ENSG00000184905	TCEAL2				-1.8656		up	4.94996	0.00861199
ENSG00000106991	ENG	TF			1.90038		up	4.94704	0.00442452
ENSG00000142494	SLC47A1			Parent	0.0568351		up	4.9451	0.00517449
ENSG00000042062	FAM65C				0.603		up	4.94209	0.0484639
ENSG00000128645	HOXD1				-1.09512		up	4.93995	0.00344141
ENSG00000100626	GALNT16				0.0420887		up	4.9382	0.00135985
ENSG00000255501	CARD18				-2.0716		up	4.93796	4.48956e-05
ENSG00000180479	ZNF571				-1.0561		up	4.93498	0.000379718
ENSG00000134321	RSAD2				0.0746253		up	4.92846	0.000430965
ENSG00000236449	AC018890.6				-1.37671		up	4.92775	0.00199988
ENSG00000249453	RP13-497K6.1				-1.61904		up	4.9261	0.000206251
ENSG00000164627	KIF6				-0.793398		up	4.92567	0.000888296
ENSG00000264575	LINC00526				-1.76077		up	4.92563	0.000650321
ENSG00000110427	KIAA1549L				0.861167		up	4.92319	0.00226165
ENSG00000133256	PDE6B				-0.62449		up	4.92204	0.00515398
ENSG00000224817	RP11-190J1.3				-2.02144		up	4.9213	8.74698e-07
ENSG00000125144	MT1G				0.473141		up	4.91371	0.0250854
ENSG00000241721	SUMO1P1			pseudo	-1.487		up	4.90717	4.28828e-05
ENSG00000125810	CD93				-1.87046		up	4.90626	0.000669385
ENSG00000261010	RARRES2P6				-1.78872		up	4.90372	0.00719931
ENSG00000230010	RP4-568F9.6				-1.48914		up	4.90288	0.00630164
ENSG00000034239	EFCAB1				-1.78927		up	4.90263	0.000172944
ENSG00000163827	LRRC2			Parent	-1.67649		up	4.89419	8.4947e-05
ENSG00000163568	AIM2				-1.99747		up	4.88622	0.000887094
ENSG00000162039	MEIOB				1.37962		up	4.88581	0.00878544
ENSG00000268388	FENDRR				-1.60046		up	4.88025	0.00790773
ENSG00000240184	PCDHGC3				-0.893882		up	4.87804	0.000493842
ENSG00000111261	MANSC1				-1.22127		up	4.87715	0.00177145
ENSG00000183798	EMILIN3				-1.05719		up	4.87654	0.00193991
ENSG00000183166	CALN1				-1.01355		up	4.8609	0.0111833
ENSG00000241472	PTPRG-AS1				-0.938028		up	4.85987	5.40066e-05
ENSG00000156006	NAT2				-0.0555987		up	4.85982	0.00260459
ENSG00000173432	SAA1				-1.55227		up	4.85963	0.0220202
ENSG00000162894	FAIM3				0.0640149		up	4.85911	0.00110983
ENSG00000079257	LXN			Parent	-0.707197		up	4.85872	0.000465683
ENSG00000181800	CELF2-AS1				-1.21815		up	4.85754	0.00251917
ENSG00000176222	ZNF404				0.122247		up	4.85329	0.00328732
ENSG00000166770	ZNF667-AS1			Parent	-1.45096		up	4.85048	0.0191938
ENSG00000249790	RP11-20D14.6				-0.126233		up	4.84374	0.020694
ENSG00000187987	ZSCAN23				-1.24311		up	4.84296	0.0014789
ENSG00000242779	ZNF702P			pseudo	-1.64404		up	4.8421	0.00190452
ENSG00000179314	WSCD1				-0.1888		up	4.84133	0.0330714
ENSG00000262681	RP11-311F12.1				0.0693947		up	4.83954	0.000317699
ENSG00000215148	PRSS41			pseudo	-2.02138		up	4.8384	0.00196103
ENSG00000233515	AL022344.4				-1.25853		up	4.83534	0.00149081
ENSG00000168032	ENTPD3				-0.783364		up	4.83469	0.000797668
ENSG00000149557	FEZ1				1.1787		up	4.83416	0.00399078
ENSG00000154040	CABYR			Parent	1.29357		up	4.8341	0.00137625
ENSG00000197928	ZNF677				-1.14825		up	4.83369	0.0445961
ENSG00000254936	AF131215.3				-2.22389		up	4.83338	0.00728691
ENSG00000260833	AC124789.1				-1.24319		up	4.83204	0.00119637
ENSG00000137965	IFI44				2.71702		up	4.8253	0.000167698
ENSG00000170561	IRX2				-1.61233		up	4.82252	0.0270536
ENSG00000251247	ZNF345				-1.71353		up	4.82012	0.00187255
ENSG00000175544	CABP4				-0.580718		up	4.81896	0.000259348
ENSG00000182256	GABRG3				-1.87271		up	4.81876	0.0184461
ENSG00000133321	RARRES3				-1.11837		up	4.81044	0.000577307
ENSG00000178206	CYP4F31P			Parent	-1.50254		up	4.80812	0.00115863
ENSG00000216307	RP3-400B16.2			pseudo	-1.92226		up	4.80266	0.000460583
ENSG00000259536	RP11-111A22.1				0.0238638		up	4.80148	0.00159525
ENSG00000174611	KY				-1.68387		up	4.79643	0.000234756
ENSG00000162631	NTNG1				-1.92817		up	4.79085	0.00938563
ENSG00000187566	NHLRC1				-1.92885		up	4.78948	0.00142796
ENSG00000131044	TTLL9				1.70826		up	4.78748	0.000368949
ENSG00000178836	AC114812.5			pseudo	-1.84774		up	4.78569	0.000621447
ENSG00000122420	PTGFR				-1.94941		up	4.78235	0.000369923
ENSG00000160013	PTGIR				0.540417		up	4.78094	0.00038713
ENSG00000104722	NEFM			Parent	-0.304118		up	4.77769	0.0234394
ENSG00000196345	ZKSCAN7			Parent	0.06654		up	4.76935	0.00414769
ENSG00000133454	MYO18B				1.45285		up	4.76892	0.0148642
ENSG00000120210	INSL6				-1.29214		up	4.76812	0.000679332
ENSG00000214429	CYCSP6			pseudo	-1.0646		up	4.76701	0.00263953
ENSG00000231426	RP5-899B16.1				-1.79594		up	4.76052	0.00023065
ENSG00000250439	FGD5P1				-2.06132		up	4.75854	0.00149181
ENSG00000122691	TWIST1	TF			0.481959		up	4.74609	0.00835997
ENSG00000166104	hsa-mir-7162				-1.53359		up	4.74601	0.000810472
ENSG00000082497	SERTAD4				0.976035		up	4.74265	0.000584516
ENSG00000160886	LY6K				3.26778		up	4.74106	0.000448386
ENSG00000264956	RP11-1109M24.5				-1.91187		up	4.74043	9.49734e-05
ENSG00000138795	LEF1				-2.07094		up	4.73929	0.000360817
ENSG00000162944	RFTN2				-0.537741		up	4.73771	0.0010701
ENSG00000144712	CAND2				1.9366		up	4.73462	0.000324953
ENSG00000172318	B3GALT1				-0.646531		up	4.73346	0.000207154
ENSG00000269220	LINC00528				-1.07608		up	4.729	0.000248742
ENSG00000183439	TRIM61				-1.47786		up	4.72545	0.00233792
ENSG00000253706	RP11-758M4.4				-1.56309		up	4.72101	0.000203526
ENSG00000113722	CDX1				-2.08074		up	4.71968	0.00120034
ENSG00000171405	XAGE5			Parent	-2.18248		up	4.7162	0.000321181
ENSG00000137707	BTG4			Parent	-2.0828		up	4.71556	4.06906e-05
ENSG00000140459	CYP11A1				-0.0418754		up	4.71527	0.00198395
ENSG00000183114	FAM43B				-1.09128		up	4.71483	0.0112295
ENSG00000078549	ADCYAP1R1				0.504555		up	4.71216	0.0011862
ENSG00000174599	TRAM1L1				-1.36499		up	4.71126	0.00196968
ENSG00000079841	RIMS1				-2.19071		up	4.69975	0.000126964
ENSG00000203706	SERTAD4-AS1				-0.439119		up	4.69962	0.00121131
ENSG00000171402	XAGE3				-1.69244		up	4.69628	0.00920078
ENSG00000269913	CTC-1337H24.1				-1.39245		up	4.69627	0.000842869
ENSG00000119673	ACOT2				-1.37623		up	4.69472	0.00694057
ENSG00000157064	NMNAT2			Parent	0.0535831		up	4.69441	0.0106907
ENSG00000173068	BNC2				-1.93583		up	4.69252	0.00743211
ENSG00000265787	CYP4F35P				-1.67758		up	4.69201	0.00855578
ENSG00000162722	TRIM58				-1.89636		up	4.68844	0.0179708
ENSG00000164107	HAND2				-1.59885		up	4.68347	0.00402923
ENSG00000182048	TRPC2			pseudo	-1.94047		up	4.68323	0.000563032
ENSG00000170006	TMEM154				-0.962136		up	4.682	0.0083193
ENSG00000164303	ENPP6				-0.266515		up	4.68017	0.000725933
ENSG00000238129	RP3-410C9.2				-2.10092		up	4.67933	0.00197008
ENSG00000167476	JSRP1				0.206279		up	4.67759	0.00559116
ENSG00000196263	ZNF471				-1.80185		up	4.67747	0.0418749
ENSG00000107562	CXCL12				-1.80188		up	4.67741	0.0334067
ENSG00000147573	TRIM55				-0.547944		up	4.67737	0.00362735
ENSG00000225849	MKRN7P			pseudo	-1.58507		up	4.67705	0.000466536
ENSG00000165462	PHOX2A				-1.08009		up	4.67523	0.0208189
ENSG00000237667	LINC01115				-1.98861		up	4.66995	0.000556365
ENSG00000128710	HOXD10				-0.775043		up	4.66995	0.000769374
ENSG00000120436	GPR31				-2.20672		up	4.66773	0.00830521
ENSG00000152932	RAB3C				-1.49102		up	4.66515	0.000750694
ENSG00000154096	THY1				0.522429		up	4.6622	0.00694982
ENSG00000225542	ZNF385D-AS1				-1.79286		up	4.66146	0.000125236
ENSG00000198842	DUSP27				-2.11036		up	4.66044	0.000908884
ENSG00000225556	C2CD4D				-2.11067		up	4.65983	0.0292863
ENSG00000228824	MIR4500HG				-1.65369		up	4.65085	0.000982359
ENSG00000251165	F11-AS1				-1.79824		up	4.65071	0.000662915
ENSG00000111335	OAS2				1.00623		up	4.64753	0.010377
ENSG00000052850	ALX4				-1.1107		up	4.64441	0.000196494
ENSG00000155849	ELMO1				-0.238429		up	4.64438	0.00257025
ENSG00000227685	AC087499.10				-2.01944		up	4.64228	0.000291054
ENSG00000203877	RIPPLY2				-2.11972		up	4.64173	0.000806241
ENSG00000196376	SLC35F1				-0.261283		up	4.64161	0.00262841
ENSG00000196793	ZNF239				1.57385		up	4.63941	0.00614551
ENSG00000233757	AC092835.2				-1.299		up	4.63741	0.000473628
ENSG00000235590	GNAS-AS1				-0.848123		up	4.63394	0.00110792
ENSG00000196169	KIF19				0.563915		up	4.63219	0.00285705
ENSG00000188517	COL25A1				0.132387		up	4.63178	0.00469255
ENSG00000151650	VENTX			Parent	-2.22664		up	4.62789	0.00540002
ENSG00000136514	RTP4				-2.33001		up	4.62114	0.00391323
ENSG00000144792	ZNF660				-0.478788		up	4.61688	0.00451166
ENSG00000162374	ELAVL4				-1.81605		up	4.61509	0.000676572
ENSG00000111728	ST8SIA1				-1.29419		up	4.61433	0.000130369
ENSG00000259345	RP11-624L4.1				-1.55259		up	4.61323	0.000167301
ENSG00000087258	GNAO1				-0.00465249		up	4.61288	0.00655218
ENSG00000228314	CYP4F29P			pseudo	-2.33422		up	4.61273	0.00316399
ENSG00000180090	OR3A1				-2.01744		up	4.61231	0.000817732
ENSG00000173175	ADCY5				1.35805		up	4.60957	0.00569099
ENSG00000273108	RP11-416N2.4				0.603736		up	4.60933	0.000103159
ENSG00000165325	CCDC67				-1.73623		up	4.6087	1.14297e-05
ENSG00000131477	RAMP2				-2.13698		up	4.6072	0.0111658
ENSG00000127920	GNG11				-0.131129		up	4.60451	0.00395601
ENSG00000240108	NCOR1P1			pseudo	-1.82171		up	4.60375	0.0101737
ENSG00000166033	HTRA1				-1.84013		up	4.60091	0.0033602
ENSG00000255509	RP11-445F12.1				-1.82428		up	4.59863	0.00147108
ENSG00000170989	S1PR1				-0.502541		up	4.59762	6.4461e-05
ENSG00000125851	PCSK2				-1.54247		up	4.59622	0.00193321
ENSG00000267058	RP11-15A1.3				-1.57814		up	4.59611	0.000713944
ENSG00000166920	C15orf48				-1.46191		up	4.59588	0.0065484
ENSG00000064195	DLX3				0.29765		up	4.59313	0.00170806
ENSG00000267605	CTD-3220F14.1				-2.02706		up	4.59305	0.00286274
ENSG00000230006	ANKRD36BP2				-0.122025		up	4.59103	0.000196988
ENSG00000240086	RP11-657O9.1				-1.94534		up	4.59048	4.38426e-05
ENSG00000174807	CD248				-1.43779		up	4.59023	0.00640265
ENSG00000163347	CLDN1				-0.0734698		up	4.59009	0.0128096
ENSG00000233005	AC067959.1				-2.34722		up	4.58673	5.50451e-05
ENSG00000186086	NBPF6			Parent	-2.05002		up	4.58113	0.000123528
ENSG00000204717	AC073464.11			pseudo	-2.15014		up	4.58089	0.00174661
ENSG00000187990	HIST1H2BG			Parent	-0.968967		up	4.58048	0.00348419
ENSG00000050628	PTGER3				-0.957929		up	4.57215	0.0014543
ENSG00000175414	ARL10				1.36292		up	4.57013	0.00373042		spliced
ENSG00000142319	SLC6A3				-0.946766		up	4.56988	0.0153624
ENSG00000164746	C7orf57				-0.874162		up	4.56769	0.00958533
ENSG00000188883	KLRG2				0.0161309		up	4.56308	0.000304812
ENSG00000159164	SV2A				1.50859		up	4.56207	0.00020706
ENSG00000183691	NOG	TF			0.816698		up	4.56089	0.000758282
ENSG00000235438	ESRRAP2			pseudo	-0.898256		up	4.55588	0.00436982
ENSG00000135905	DOCK10				-0.548947		up	4.55383	0.0015061
ENSG00000267733	RP11-64C12.3				-0.370568		up	4.55372	0.000386522
ENSG00000133101	CCNA1	TF			-1.12211		up	4.55316	0.0193188
ENSG00000206052	DOK6				-1.76467		up	4.55182	2.94508e-05
ENSG00000248837	RP11-412P11.1				0.17493		up	4.55128	0.00701824
ENSG00000092969	TGFB2				1.44887		up	4.54778	3.76179e-05
ENSG00000253753	AC145123.2				-1.80876		up	4.54666	0.000568305
ENSG00000089127	OAS1				1.58397		up	4.54661	0.00248989
ENSG00000198521	ZNF43				-1.00894		up	4.54629	0.0344768
ENSG00000261706	AP001505.9				-2.26766		up	4.54584	0.00305553
ENSG00000161791	FMNL3				3.51689		up	4.54314	2.13802e-05
ENSG00000250658	RP11-138B4.1				-1.13214		up	4.54297	0.000376254
ENSG00000165105	RASEF				0.569301		up	4.54274	0.000661417
ENSG00000255257	AC025016.1				-2.27047		up	4.54022	0.000101155
ENSG00000123388	HOXC11	TF			-1.14794		up	4.53953	0.000271997
ENSG00000168367	LINC00917				-1.854		up	4.53918	0.00321399
ENSG00000260242	CTA-481E9.3				-2.3755		up	4.53016	0.000699721
ENSG00000114279	FGF12				-1.10391		up	4.52237	0.000586397
ENSG00000196427	NBPF4			Parent	-2.37978		up	4.5216	0.00118261
ENSG00000132840	BHMT2				-0.759229		up	4.52149	0.00663203
ENSG00000262772	RP11-353N14.2				-1.42255		up	4.51907	0.00154969
ENSG00000164047	CAMP				-1.68157		up	4.51803	0.00501122
ENSG00000225546	RP11-328J2.1				-2.06509		up	4.51699	0.00107956
ENSG00000100146	SOX10				-0.28373		up	4.51696	0.0106013
ENSG00000186867	QRFPR				-0.839463		up	4.51654	0.000662205
ENSG00000259485	CTD-2147F2.1				-2.06719		up	4.51281	0.000389006
ENSG00000228709	AP001065.15				0.414353		up	4.51008	0.00294967
ENSG00000187537	POTEM				-2.18633		up	4.50851	0.0290756
ENSG00000228966	HOMER2P1			pseudo	-1.87177		up	4.50365	0.0133307
ENSG00000197646	PDCD1LG2				-2.39068		up	4.4998	0.0228445
ENSG00000234614	AL450992.2				0.568605		up	4.49869	0.000251742
ENSG00000145794	MEGF10				-1.57557		up	4.49604	0.000202038
ENSG00000205002	AARD				-1.31491		up	4.49442	0.000176775
ENSG00000228235	AP001476.4				-1.82975		up	4.49289	0.0280992
ENSG00000196458	ZNF605	TF			-1.79415		up	4.49287	0.0144574
ENSG00000107518	ATRNL1				1.34738		up	4.49257	0.000181939
ENSG00000116771	AGMAT				-0.35476		up	4.49243	0.00572421
ENSG00000169855	ROBO1				3.59656		up	4.49044	0.0120358
ENSG00000238284	AC027269.2				-2.19708		up	4.48701	7.26957e-05
ENSG00000105695	MAG				-1.76631		up	4.48058	0.00223688
ENSG00000189229	AC069277.2				-2.20184		up	4.47748	0.000640292
ENSG00000229009	TMPRSS11GP			pseudo	-2.40268		up	4.47581	0.000174861
ENSG00000165588	OTX2			Parent	-2.40509		up	4.47098	0.000137068
ENSG00000005379	BZRAP1				-0.231763		up	4.47046	0.000915728
ENSG00000264116	RP11-321M21.3				-1.67172		up	4.46976	0.000807772
ENSG00000159648	TEPP				-0.49205		up	4.46591	0.00048017
ENSG00000256802	RP11-680F8.1				-2.31004		up	4.46109	0.00402045
ENSG00000126785	RHOJ				-2.11015		up	4.46086	0.000546567
ENSG00000197863	ZNF790				-1.77625		up	4.4607	0.00100313
ENSG00000174482	LINGO2				-1.85035		up	4.45752	0.000557188
ENSG00000250786	SNHG18				-2.21289		up	4.45538	0.00155541
ENSG00000235335	AC016723.4				-1.71292		up	4.45532	0.000496281
ENSG00000256463	SALL3				-2.11309		up	4.45498	0.00632927
ENSG00000146477	SLC22A3				-2.41335		up	4.45446	8.85877e-05
ENSG00000167562	ZNF701	TF			0.174432		up	4.4522	0.000927732
ENSG00000225982	RP11-538D16.3				-2.0151		up	4.45097	0.000821226
ENSG00000107954	NEURL1				3.41253		up	4.44941	9.31652e-05		spliced
ENSG00000197937	ZNF347			Parent	-1.27162		up	4.4336	0.0375218
ENSG00000129152	MYOD1				-2.42412		up	4.43292	0.00338166
ENSG00000218561	RP1-253B10.1			pseudo	-1.86785		up	4.42847	0.000109936
ENSG00000249645	RP11-552M14.1				-1.1611		up	4.4266	0.00396074
ENSG00000258535	RP11-280K24.4				-1.91043		up	4.42632	6.30795e-05
ENSG00000119938	PPP1R3C				-0.429137		up	4.42572	0.00171088
ENSG00000154080	CHST9				-2.42846		up	4.42425	0.000766267
ENSG00000056487	PHF21B				-1.51261		up	4.42196	0.00780281
ENSG00000179331	RAB39A				-1.24854		up	4.42133	0.000907992
ENSG00000115598	IL1RL2				-2.13022		up	4.42073	0.00286349
ENSG00000168676	KCTD19				0.541744		up	4.41884	0.00260227
ENSG00000270533	bP-21201H5.1				-1.76712		up	4.41815	0.00250059
ENSG00000182492	BGN				-0.909813		up	4.41578	5.64438e-05
ENSG00000162882	HAAO				-1.6177		up	4.41178	0.00272252
ENSG00000164076	CAMKV				-0.64743		up	4.41177	0.00219894
ENSG00000157873	TNFRSF14				-0.0113997		up	4.40543	0.0106511
ENSG00000135480	KRT7			Parent	4.64068		up	4.40429	0.00894749		spliced
ENSG00000227066	RP3-340N1.2				-2.02166		up	4.40385	0.0127912
ENSG00000186439	TRDN				-2.23982		up	4.40152	0.000145553
ENSG00000186496	ZNF396	TF			0.364583		up	4.40151	0.00313886
ENSG00000228695	CES1P1			pseudo	-1.42375		up	4.39969	0.0012519
ENSG00000145824	CXCL14				-1.81883		up	4.39775	0.00262681
ENSG00000141293	SKAP1				2.24698		up	4.39391	0.0288783
ENSG00000107807	TLX1				-0.566951		up	4.39034	0.00557623
ENSG00000177465	ACOT4				-2.44589		up	4.38938	0.0249653
ENSG00000160097	FNDC5				-0.0679078		up	4.38833	0.00039606
ENSG00000119919	NKX2-3				-1.68886		up	4.38646	0.00352595
ENSG00000184478	OR56A3				-2.28958		up	4.38501	4.7904e-06
ENSG00000249423	RP11-284A20.1				-2.34876		up	4.38365	0.000146612
ENSG00000170927	PKHD1				-1.36808		up	4.38225	1.4269e-05
ENSG00000267381	CTD-2086O20.3				-2.45036		up	4.38045	0.00672855
ENSG00000160111	CPAMD8			Parent	0.588996		up	4.38027	0.00105619
ENSG00000011677	GABRA3				-1.28611		up	4.38017	0.028451
ENSG00000184139	RPL7AP28			pseudo	-1.69312		up	4.37794	0.000298228
ENSG00000019582	CD74	TF			1.04222		up	4.37668	0.0118548
ENSG00000198633	ZNF534	TF			-0.853995		up	4.37643	0.00502729
ENSG00000226476	RP11-776H12.1				-1.85282		up	4.37553	0.000146402
ENSG00000149599	DUSP15				-1.06094		up	4.37432	0.00298357
ENSG00000120949	TNFRSF8				0.853524		up	4.37258	0.00188334
ENSG00000258763	RP11-110A12.2				-2.1375		up	4.37217	0.00184596
ENSG00000076344	RGS11				-1.35605		up	4.3719	0.00410202
ENSG00000248138	RP11-446J8.1				-2.1394		up	4.36837	0.00252697
ENSG00000204434	POTEKP			pseudo	-0.231249		up	4.36257	0.00368493
ENSG00000250102	RP11-314N14.1				-1.8596		up	4.36196	0.0012078
ENSG00000178386	ZNF223				-1.95977		up	4.36163	0.000776942
ENSG00000235098	ANKRD65				-1.56729		up	4.36162	0.00203957
ENSG00000181626	ANKRD62			Parent	2.09776		up	4.35962	0.000258081
ENSG00000204950	LRRC10B				-0.579637		up	4.35914	0.00258322
ENSG00000080709	KCNN2				-1.69682		up	4.35876	0.000209043
ENSG00000248762	RP11-31K23.2				-2.04503		up	4.35712	0.00157549
ENSG00000160801	PTH1R				-0.805793		up	4.35585	0.011895
ENSG00000250742	RP11-834C11.4				-1.07024		up	4.35573	0.000857686
ENSG00000253755	IGHGP			pseudo	-2.2646		up	4.35196	0.0145274
ENSG00000111058	ACSS3				-2.26486		up	4.35145	6.51644e-05
ENSG00000256751	RP11-695J4.2				-2.46544		up	4.35029	0.00559808
ENSG00000164690	SHH				-0.673101		up	4.35	0.0128031
ENSG00000258028	RP11-148E17.1				-2.46585		up	4.34946	0.000161648
ENSG00000196532	HIST1H3C				-1.86711		up	4.34694	0.0364751
ENSG00000197808	ZNF461				0.0231222		up	4.34687	0.000117074
ENSG00000106829	TLE4				-0.85049		up	4.3462	0.0246374
ENSG00000163377	FAM19A4				-1.54377		up	4.34547	0.00111037
ENSG00000186026	ZNF284				-2.46789		up	4.3454	0.00344031
ENSG00000176194	CIDEA				-2.06817		up	4.34482	0.000864468
ENSG00000158806	NPM2				0.748741		up	4.34425	0.0189241
ENSG00000177575	CD163				-1.58797		up	4.34246	0.000780114
ENSG00000143184	XCL1				-1.63717		up	4.34243	0.0047921
ENSG00000113532	ST8SIA4				-1.81487		up	4.33443	0.000260744
ENSG00000203797	DDO				-1.38104		up	4.33413	0.0110237
ENSG00000170629	DPY19L2P2			pseudo	-0.103888		up	4.3338	0.00202275
ENSG00000162873	KLHDC8A				-1.55719		up	4.33279	0.00180332
ENSG00000171817	ZNF540				-1.55839		up	4.33039	0.00645453
ENSG00000122862	SRGN				0.1499		up	4.3285	0.0251246
ENSG00000113749	HRH2				-1.02036		up	4.3267	0.00372391
ENSG00000228295	LINC00392				-2.1795		up	4.32217	8.25526e-05
ENSG00000189057	FAM111B				3.16056		up	4.31815	0.0212122
ENSG00000128713	HOXD11	TF			-1.3479		up	4.31739	0.00816572
ENSG00000227674	LINC00355				-1.6658		up	4.31459	0.00988769
ENSG00000261377	RP11-578F21.12				-0.264606		up	4.31235	0.000304166
ENSG00000196954	CASP4			Parent	3.31459		up	4.31019	0.0153056
ENSG00000214929	SPATA31D1			Parent	-2.28794		up	4.30529	0.00444311
ENSG00000235774	AC023347.1				-2.28904		up	4.30308	0.000217154
ENSG00000214711	CAPN14				-2.17317		up	4.30083	0.000928744
ENSG00000227706	RP11-301G19.1				-2.2904		up	4.30036	0.000546934
ENSG00000250374	RP11-219C20.1			pseudo	-1.57367		up	4.29983	0.00026218
ENSG00000162576	MXRA8				0.759183		up	4.29901	0.00257268
ENSG00000257800	FNBP1P1				-0.540659		up	4.29789	0.000483101
ENSG00000164128	NPY1R			Parent	-0.889856		up	4.29657	0.00076887
ENSG00000007171	NOS2			Parent	-0.201861		up	4.29574	0.00369872
ENSG00000186088	GSAP				-0.0314377		up	4.29235	0.00264652
ENSG00000100721	TCL1A				-1.77758		up	4.29202	0.00829552
ENSG00000197465	GYPE				-2.29567		up	4.28983	0.000739836
ENSG00000251692	PTX4				-1.47943		up	4.28832	0.0043043
ENSG00000099985	OSM				-1.98214		up	4.2829	0.000944058
ENSG00000261353	CTA-14H9.5				-2.50139		up	4.27839	0.00143019
ENSG00000084453	SLCO1A2				-1.1039		up	4.27662	0.0012007
ENSG00000222030	AC007131.1				-2.10326		up	4.27464	0.00159494
ENSG00000169252	ADRB2	TF			0.173538		up	4.2705	0.00436474
ENSG00000225126	RP4-549F15.1				-1.39783		up	4.27014	0.000735524
ENSG00000215612	HMX1				0.16266		up	4.26955	0.00830892
ENSG00000006210	CX3CL1				-1.74738		up	4.26942	0.0241241
ENSG00000136404	TM6SF1				-1.61257		up	4.2687	0.00273727
ENSG00000124302	CHST8				-2.10628		up	4.26861	0.0144267
ENSG00000114251	WNT5A	TF			-1.21421		up	4.26779	0.000553791
ENSG00000223802	CERS1				-0.419079		up	4.26446	0.00417573
ENSG00000160539	PPAPDC3				0.135027		up	4.2643	0.00047195
ENSG00000162594	IL23R				-2.00897		up	4.26322	4.98099e-05
ENSG00000187553	CYP26C1				-2.50982		up	4.26153	0.0037098
ENSG00000261127	RP11-17M15.2				-2.51073		up	4.2597	0.0109032
ENSG00000261046	RP11-14K3.4				-2.19391		up	4.25935	3.111e-05
ENSG00000123843	C4BPB				-0.896656		up	4.25713	0.0144967
ENSG00000078401	EDN1				1.48946		up	4.25618	0.0202957
ENSG00000259363	CTD-2054N24.2				-2.51283		up	4.2555	0.000394712
ENSG00000144031	ANKRD53				-0.79517		up	4.25544	0.00155276
ENSG00000104324	CPQ				0.65688		up	4.25189	0.0071207
ENSG00000236117	RP4-754E20__A.5				-2.51612		up	4.24893	0.00016879
ENSG00000107295	SH3GL2				-2.15801		up	4.24815	0.0153425
ENSG00000259755	RP11-505E24.2				-2.0169		up	4.24737	0.0049726
ENSG00000112902	SEMA5A				-2.41761		up	4.24595	0.0133816
ENSG00000054356	PTPRN			Parent	-0.788307		up	4.24343	0.0174472
ENSG00000258986	TMEM179				-2.31965		up	4.24187	0.0100712
ENSG00000086506	HBQ1				-1.96144		up	4.24129	0.0107575
ENSG00000232063	RP11-307E17.8				-2.22004		up	4.24108	0.000158605
ENSG00000058335	RASGRF1				2.2093		up	4.23866	0.000222151
ENSG00000171476	HOPX				-2.42127		up	4.23863	0.00296539
ENSG00000171596	NMUR1				-1.65891		up	4.23457	3.27927e-06
ENSG00000152430	BOLL				-2.05899		up	4.23442	0.00341956
ENSG00000257884	RP11-597A11.4				-1.63144		up	4.23333	0.00500108
ENSG00000256633	RP11-169D4.2				-2.32414		up	4.23288	0.0187463
ENSG00000101680	LAMA1				-0.644785		up	4.23013	0.0045043
ENSG00000226674	TEX41				-2.22727		up	4.22663	0.00984392
ENSG00000251199	RP11-400D2.2				-2.52792		up	4.22534	0.000766647
ENSG00000196119	OR8A1			Parent	-2.32801		up	4.22516	0.00259418
ENSG00000206532	RP11-553A10.1				0.177572		up	4.2231	0.00079402
ENSG00000258405	ZNF578				-2.02922		up	4.22272	0.016109
ENSG00000166126	AMN				-0.505064		up	4.21933	0.0144365
ENSG00000227953	RP11-439E19.3				-2.53197		up	4.21722	0.000809381
ENSG00000162896	PIGR				-1.56812		up	4.21615	0.00167003
ENSG00000205181	LINC00654				0.391933		up	4.2126	1.16134e-05
ENSG00000152213	ARL11				-1.86215		up	4.20589	0.000264109
ENSG00000134326	CMPK2				1.27986		up	4.20524	0.00566873
ENSG00000026025	VIM			Parent	7.20299		up	4.20371	0.00448303
ENSG00000230850	RP11-782C8.1				-2.13894		up	4.20328	0.0014687
ENSG00000168070	C11orf85				-1.0244		up	4.20283	0.00273526
ENSG00000164197	RNF180				-2.53919		up	4.20278	0.00787076
ENSG00000110665	C11orf21				-1.72276		up	4.20167	0.00111662
ENSG00000261020	RP11-744K17.1				-2.54005		up	4.20107	0.00389437
ENSG00000231208	RP4-583P15.11				-2.02335		up	4.20048	0.00517138
ENSG00000266830	CTD-2008P7.8				0.439865		up	4.20012	0.00020578
ENSG00000172817	CYP7B1				-1.98023		up	4.19776	0.000260357
ENSG00000138944	KIAA1644				-2.24268		up	4.1958	0.000526637
ENSG00000215346	AF131215.5				-2.54389		up	4.19338	0.0274886
ENSG00000108556	CHRNE				0.58488		up	4.19225	0.000213444
ENSG00000259929	CTA-481E9.4				-2.22894		up	4.18929	0.000901199
ENSG00000178685	PARP10				2.70218		up	4.18767	6.12088e-05
ENSG00000164379	FOXQ1	TF			-1.56566		up	4.18709	0.0232048
ENSG00000248475	RP11-479O16.1				-2.5473		up	4.18656	8.54545e-06
ENSG00000156689	GLYATL2				-2.5481		up	4.18497	4.58211e-05
ENSG00000183666	GUSBP1			pseudo	1.83269		up	4.18493	0.00018111
ENSG00000168060	NAALADL1			Parent	-0.562851		up	4.18436	0.00137259
ENSG00000204091	TDRG1				-1.64914		up	4.18289	0.00304049
ENSG00000264660	RP11-381P6.1				-2.1498		up	4.18156	0.00036794
ENSG00000186235	AC016757.3				-1.78576		up	4.18087	0.00202622
ENSG00000132031	MATN3				-1.35021		up	4.18074	0.00189082
ENSG00000179855	GIPC3				-1.12981		up	4.18033	0.0294181
ENSG00000268460	AC006262.6				-0.379536		up	4.17784	0.00189218
ENSG00000154874	CCDC144B				-1.91867		up	4.17587	0.00359337
ENSG00000241399	CD302				-0.554015		up	4.1754	0.0136626
ENSG00000229373	LINC00452				-0.452111		up	4.17425	0.0058326
ENSG00000228286	AP000593.5			pseudo	-1.53708		up	4.17303	0.000856297
ENSG00000148123	LPPR1				-1.98993		up	4.17254	0.00021664
ENSG00000260160	CTC-471J1.2				-2.55651		up	4.16814	0.00027463
ENSG00000125084	WNT1				-1.89888		up	4.16641	0.0167617
ENSG00000205086	C2orf91				-2.55757		up	4.16603	0.000770738
ENSG00000177614	PGBD5				0.679045		up	4.16549	0.00845681
ENSG00000082556	OPRK1				-1.0712		up	4.16423	0.000321633
ENSG00000164619	BMPER				-1.23651		up	4.16239	0.00980253
ENSG00000188906	LRRK2				-0.51488		up	4.15988	5.70159e-06
ENSG00000205456	TP53TG3D				-2.36118		up	4.15881	0.00079358
ENSG00000198959	TGM2				4.60572		up	4.15768	0.00516626
ENSG00000146122	DAAM2				-0.122537		up	4.15747	0.00735152
ENSG00000229375	USP24P1			pseudo	-2.26262		up	4.15593	0.00131279
ENSG00000188368	PRR19				1.82914		up	4.1499	0.00192722
ENSG00000178772	CPN2				-2.25016		up	4.14687	0.0274211
ENSG00000266736	RP11-260A9.4				-2.36902		up	4.14313	0.00231173
ENSG00000237975	FLG-AS1				0.138339		up	4.14248	0.00199634
ENSG00000238269	PAGE2B				-0.697821		up	4.13738	0.0151153
ENSG00000214290	COLCA2				-1.75616		up	4.13485	0.00453385
ENSG00000233608	TWIST2	TF			-2.3743		up	4.13256	0.00326169
ENSG00000226869	LHFPL3-AS1				-2.57476		up	4.13165	0.0064431
ENSG00000224902	GAGE12H				-2.11138		up	4.12963	0.0124669
ENSG00000175003	SLC22A1				-0.924019		up	4.12842	0.0148615
ENSG00000107623	GDF10				-1.40093		up	4.12833	0.0018302
ENSG00000123407	HOXC12				-2.57704		up	4.12709	0.00890707
ENSG00000114487	MORC1				-2.17832		up	4.12452	4.76903e-05
ENSG00000177096	FAM109B				-0.667715		up	4.12084	6.82755e-05
ENSG00000174899	C3orf55				-1.79893		up	4.12056	0.000511001
ENSG00000258548	LINC00645				-2.58238		up	4.11642	8.04088e-05
ENSG00000158296	SLC13A3				0.192029		up	4.11156	0.000228151
ENSG00000152377	SPOCK1				0.427413		up	4.11111	0.00404333
ENSG00000155974	GRIP1				-0.128782		up	4.10987	0.00033485
ENSG00000183324	C15orf60				-2.2286		up	4.10697	0.00263985
ENSG00000264734	RP11-260A9.6				-2.27021		up	4.10677	0.00614695
ENSG00000154143	PANX3				-1.72892		up	4.10633	0.00457437
ENSG00000157542	KCNJ6				-1.62533		up	4.10173	0.00453043
ENSG00000186453	FAM228A				-0.913115		up	4.09801	0.000161149
ENSG00000272143	FGF14-AS2				-2.29208		up	4.09702	0.00307993
ENSG00000132622	HSPA12B				1.23661		up	4.09645	0.0135488
ENSG00000090612	ZNF268	TF			2.57847		up	4.09572	0.00826296
ENSG00000153246	PLA2R1				-0.183502		up	4.09355	0.00073325
ENSG00000136928	GABBR2				-0.56361		up	4.09052	0.0323796
ENSG00000080224	EPHA6				-1.52094		up	4.08831	0.000373196
ENSG00000186340	THBS2				-0.236991		up	4.0875	0.0242172
ENSG00000203326	ZNF525				1.64069		up	4.08749	0.00343092
ENSG00000253642	RP11-317N12.1				-2.39839		up	4.08438	0.00492454
ENSG00000163673	DCLK3				-2.5986		up	4.08396	0.000148657
ENSG00000127129	EDN2				-2.14054		up	4.08309	0.0126034
ENSG00000197128	ZNF772			Parent	1.49606		up	4.08248	0.000854379
ENSG00000184613	NELL2				2.44447		up	4.08198	0.000165222
ENSG00000256209	RP11-897M7.1				-2.29976		up	4.08165	0.00248955
ENSG00000234402	ELK2BP			pseudo	-2.40029		up	4.08059	0.0364881
ENSG00000137727	ARHGAP20			Parent	-1.58506		up	4.07707	0.000720902
ENSG00000259831	LINC00567				-2.60218		up	4.07681	0.000772971
ENSG00000223756	TSSC2			pseudo	0.639399		up	4.07474	0.00272475
ENSG00000048545	GUCA1A				-1.52267		up	4.07306	0.000779006
ENSG00000205413	SAMD9				3.53211		up	4.07208	0.0233107
ENSG00000138696	BMPR1B			Parent	-1.58767		up	4.07184	0.000488486
ENSG00000138675	FGF5				-1.98795		up	4.07128	0.0103358
ENSG00000266578	RP11-838N2.5				-1.92963		up	4.07094	0.000815083
ENSG00000226363	AC009336.24				-1.82973		up	4.07073	0.00210647
ENSG00000157765	SLC34A2			Parent	-1.61479		up	4.06662	0.00341787
ENSG00000259004	RP11-8L8.2				-2.60739		up	4.06638	9.00367e-05
ENSG00000154118	JPH3				0.665137		up	4.06539	0.00301114
ENSG00000154548	SRSF12		RBP/SF		-0.668051		up	4.06532	0.00201732
ENSG00000177414	UBE2U			Parent	-1.87434		up	4.06451	0.000277647
ENSG00000211950	IGHV1-24			Parent	-2.50952		up	4.06213	0.0129631
ENSG00000174473	GALNTL6				-1.43111		up	4.06202	0.000116998
ENSG00000183914	DNAH2			Parent	1.81945		up	4.06116	0.00187068
ENSG00000165923	AGBL2				-1.66106		up	4.05709	0.00526468
ENSG00000231850	GAGE2B				-2.14868		up	4.05503	0.0277317
ENSG00000135547	HEY2	TF			-1.99626		up	4.05466	0.00359472
ENSG00000118407	FILIP1				1.23389		up	4.05453	0.00587296
ENSG00000186714	CCDC73				-0.0119942		up	4.05449	0.00860563
ENSG00000226521	AC126365.1			pseudo	-0.0708631		up	4.05371	0.00178889
ENSG00000253161	RP11-150O12.1				-1.95529		up	4.05359	0.000307855
ENSG00000214336	FOXI3			pseudo	-2.19686		up	4.05345	0.000383504
ENSG00000172123	SLFN12				0.762073		up	4.0498	0.0415638
ENSG00000164532	TBX20			Parent	-1.37009		up	4.0491	0.00160241
ENSG00000267107	AC011526.1				-0.840716		up	4.04819	0.000106627
ENSG00000134874	DZIP1				-0.150572		up	4.04776	0.000530893
ENSG00000188505	NCCRP1				-0.303116		up	4.04711	0.00230416
ENSG00000238178	RP11-431J24.2				1.23685		up	4.04523	0.0426763
ENSG00000153896	ZNF599	TF			0.72953		up	4.0449	1.59151e-05
ENSG00000177283	FZD8	TF			-2.00299		up	4.0412	0.00602954
ENSG00000105605	CACNG7				0.955978		up	4.03942	0.00895455
ENSG00000172638	EFEMP2				2.21011		up	4.03811	0.000593905
ENSG00000143340	FAM163A				-2.00483		up	4.03752	0.00535164
ENSG00000170160	CCDC144A			Parent	-1.69936		up	4.03669	0.0016224
ENSG00000214544	GTF2IRD2P1			pseudo	-1.5071		up	4.03298	0.000685917
ENSG00000164089	ETNPPL				-2.62602		up	4.02912	0.000590439
ENSG00000259672	RP11-69G7.1				-1.7624		up	4.0276	0.0097425
ENSG00000198851	CD3E				-2.52707		up	4.02702	0.00545337
ENSG00000103485	QPRT				0.309713		up	4.02678	0.00185265
ENSG00000133665	DYDC2				-0.546514		up	4.02538	1.31783e-05
ENSG00000140254	DUOXA1				1.14037		up	4.02524	0.000250422
ENSG00000187942	LDLRAD2				-2.01184		up	4.0235	0.00229961
ENSG00000162654	GBP4				-2.31223		up	4.02272	0.000670948
ENSG00000255101	RP11-412B14.1				-1.6971		up	4.019	0.00592719
ENSG00000254998	RP11-94P11.4				-2.63285		up	4.01547	3.86536e-05
ENSG00000092850	TEKT2				-0.0946705		up	4.01526	0.00217399
ENSG00000169245	CXCL10				-1.56952		up	4.01335	0.000130479
ENSG00000110448	CD5				-0.50251		up	4.01272	8.79882e-05
ENSG00000254667	AP000783.1				-2.47655		up	4.01108	0.00381337
ENSG00000105894	PTN				-1.93722		up	4.00673	0.000951974
ENSG00000228252	COL6A4P2			pseudo	-1.87576		up	4.0067	7.74291e-05
ENSG00000245750	RP11-279F6.1				-0.268493		up	4.00229	0.00625845
ENSG00000215869	RP11-364B6.1				-2.44018		up	4.00081	0.000920094
ENSG00000231877	RP11-177F15.1				-1.94021		up	4.00075	0.00320302
ENSG00000233577	RP3-462D8.2				-2.64161		up	3.99794	0.00138839
ENSG00000187260	WDR86				-1.22878		up	3.99647	9.37741e-05
ENSG00000086288	NME8				-2.44276		up	3.99564	0.0165841
ENSG00000121075	TBX4				0.347253		up	3.99068	0.000211374
ENSG00000188219	POTEE				-2.04579		up	3.98958	0.00441852
ENSG00000204979	MS4A13				-2.48823		up	3.98771	0.00016939
ENSG00000238158	RP11-420L9.4				-2.64716		up	3.98685	0.00222403
ENSG00000236266	RP3-467L1.4				-1.81694		up	3.9829	0.000705275
ENSG00000161944	ASGR2				-2.13289		up	3.98141	0.00221308
ENSG00000204460	AC079586.1				-2.45012		up	3.98092	0.000455664
ENSG00000197701	ZNF595			Parent	0.614636		up	3.97736	0.00578776
ENSG00000111879	FAM184A				2.01449		up	3.97526	0.000334753
ENSG00000235711	ANKRD34C				-2.25325		up	3.97467	0.00861195
ENSG00000176998	HCG4			pseudo	-2.35405		up	3.97306	7.35189e-05
ENSG00000178726	THBD				0.312322		up	3.97115	0.00148932
ENSG00000105205	CLC			Parent	-1.45754		up	3.96608	0.000203779
ENSG00000260958	RP11-488I20.8				-2.45813		up	3.96491	4.94468e-05
ENSG00000115085	ZAP70				-0.220456		up	3.96423	0.00120847
ENSG00000188227	ZNF793			Parent	-1.64169		up	3.9638	0.0100818
ENSG00000087250	MT3				-2.0595		up	3.96217	0.0283439
ENSG00000169994	MYO7B				-0.621319		up	3.95878	0.00240757
ENSG00000166341	DCHS1				1.48851		up	3.95851	0.000390059
ENSG00000236609	ZNF853				-0.196166		up	3.95849	0.00248115
ENSG00000128045	RASL11B				-0.613691		up	3.95843	0.000889971
ENSG00000149256	TENM4				-2.04473		up	3.95773	0.0142344
ENSG00000227619	RP11-492E3.2				-1.13587		up	3.95769	0.0101297
ENSG00000137875	BCL2L10				-1.4699		up	3.9564	0.000925413
ENSG00000129244	ATP1B2				-0.300166		up	3.95244	0.030531
ENSG00000238142	RP11-108M9.4				-2.06499		up	3.95118	0.00154749
ENSG00000212901	KRTAP3-1			Parent	1.59875		up	3.95004	0.00184193
ENSG00000254750	CASP1P2			pseudo	-2.34967		up	3.94785	0.000501863
ENSG00000219665	CTD-2006C1.2				-1.34986		up	3.94745	0.0300657
ENSG00000105278	ZFR2				-1.27632		up	3.94715	0.0143394
ENSG00000183023	SLC8A1				-1.62762		up	3.94575	0.000520638
ENSG00000173917	HOXB2	TF			1.4818		up	3.94359	0.00138648
ENSG00000121933	ADORA3				-2.05346		up	3.94025	0.00163724
ENSG00000232502	AC073464.7			pseudo	-2.67078		up	3.93961	0.0081873
ENSG00000107736	CDH23				0.0910195		up	3.93769	0.00116869
ENSG00000233237	LINC00472				-2.35678		up	3.93363	0.00668334
ENSG00000179826	MRGPRX3			Parent	-2.57395		up	3.93326	0.000916469
ENSG00000187824	TMEM220				0.903846		up	3.93208	0.0266406
ENSG00000257891	CTD-2311B13.1				-2.07506		up	3.93105	0.0327557
ENSG00000146453	PNLDC1				0.760204		up	3.93091	0.00640797
ENSG00000142556	ZNF614	TF		Parent	1.74311		up	3.92233	0.00684531
ENSG00000197213	ZSCAN5B				-0.795526		up	3.92169	0.0132162
ENSG00000041515	MYO16				0.629564		up	3.91994	0.000387644
ENSG00000169908	TM4SF1				1.29368		up	3.91759	0.000909705
ENSG00000158258	CLSTN2				-1.08868		up	3.91648	0.00310879
ENSG00000251639	RP11-20I20.1			pseudo	-2.36563		up	3.91592	0.000601227
ENSG00000101489	CELF4				-0.52748		up	3.91376	0.00437157
ENSG00000073146	MOV10L1				-0.980289		up	3.91164	0.0159866
ENSG00000060718	COL11A1				-1.55171		up	3.90977	0.0136064
ENSG00000184635	ZNF93			Parent	-1.87012		up	3.90694	0.0440705
ENSG00000198384	TPTE2P3			pseudo	-1.50864		up	3.90242	4.61798e-06
ENSG00000135472	FAIM2				-1.60932		up	3.89977	0.00544923
ENSG00000258081	RP11-384J4.2				-2.49161		up	3.89795	0.000333656
ENSG00000232006	AC005537.2				-2.39256		up	3.89605	0.00395509
ENSG00000257432	RP11-244H18.4				-2.29288		up	3.8954	0.00597463
ENSG00000185885	IFITM1			Parent	2.85999		up	3.89382	0.00137444
ENSG00000151572	ANO4				1.14933		up	3.89299	0.000190261
ENSG00000168671	UGT3A2			Parent	-1.76148		up	3.89024	0.000457442
ENSG00000132821	VSTM2L				-1.65528		up	3.88619	0.000514415
ENSG00000143631	FLG				-1.60717		up	3.88305	0.0236902
ENSG00000143416	SELENBP1				-0.80103		up	3.88236	0.00992101
ENSG00000255425	OR8G3P			pseudo	-2.69948		up	3.8822	0.00175117
ENSG00000197162	ZNF785				-0.791541		up	3.88033	0.00298877
ENSG00000141150	RASL10B				-1.049		up	3.87987	0.00361831
ENSG00000130818	ZNF426	TF		Parent	1.29113		up	3.87664	0.00344986
ENSG00000182545	RNASE10				-2.12697		up	3.87625	9.99432e-05
ENSG00000253868	FER1L6-AS2				-1.78576		up	3.87567	0.000965396
ENSG00000120057	SFRP5				-1.52735		up	3.87549	0.00137223
ENSG00000240405	RP11-460N16.1				-2.20329		up	3.87458	0.000277594
ENSG00000159224	GIP				-1.35241		up	3.8744	0.0004653
ENSG00000127252	HRASLS				-2.50346		up	3.87425	0.0485369
ENSG00000204175	GPRIN2				0.184355		up	3.87394	0.0354909
ENSG00000108771	DHX58				2.63512		up	3.87168	0.00218402
ENSG00000133640	LRRIQ1				1.06019		up	3.87087	0.0287038
ENSG00000182103	FAM181B				-2.34699		up	3.8702	0.0139862
ENSG00000255931	RP11-286N22.10				-1.29248		up	3.86906	0.000700689
ENSG00000168589	DYNLRB2				-2.3895		up	3.86818	0.00177609
ENSG00000258710	CT60				-2.40775		up	3.86567	0.00129057
ENSG00000249365	RP11-508M8.1				-2.50813		up	3.86491	0.000119671
ENSG00000261761	RP11-103J17.2				1.34649		up	3.86462	0.0157301
ENSG00000183066	WBP2NL				-2.04774		up	3.86275	0.00345025
ENSG00000095777	MYO3A				-2.24523		up	3.86193	0.0126049
ENSG00000172578	KLHL6				-1.73231		up	3.85962	0.00409428
ENSG00000260518	BMS1P8				-0.0843336		up	3.85957	0.00108354
ENSG00000183434	TFDP3				-1.38612		up	3.85718	0.0378059
ENSG00000172478	C2orf54				-1.46319		up	3.85641	0.00142649
ENSG00000137745	MMP13				0.0140825		up	3.85541	0.00461267
ENSG00000105143	SLC1A6				-1.2051		up	3.85322	0.0293884
ENSG00000169248	CXCL11				-1.33266		up	3.85309	0.00131368
ENSG00000168661	ZNF30				0.740671		up	3.85265	0.00412358
ENSG00000145626	UGT3A1				-2.19821		up	3.85075	4.08823e-05
ENSG00000267745	RP11-686D22.8				-1.46704		up	3.84872	0.0173302
ENSG00000251533	LINC00605				-2.51625		up	3.84866	0.000928786
ENSG00000179242	CDH4				0.217056		up	3.84623	0.0272092
ENSG00000158125	XDH				0.227244		up	3.84474	0.00189072
ENSG00000196335	STK31				-1.51933		up	3.84251	0.000262889
ENSG00000180383	DEFB124				-2.621		up	3.83917	0.00102189
ENSG00000112195	TREML2			Parent	-1.54222		up	3.83397	0.000877967
ENSG00000140090	SLC24A4				-2.02457		up	3.83202	0.00555503
ENSG00000236819	AC087393.1				-2.42603		up	3.82911	0.0292534
ENSG00000174502	SLC26A9				-1.17505		up	3.8291	0.00146369
ENSG00000161570	CCL5				-0.166058		up	3.82808	0.00203327
ENSG00000119917	IFIT3				3.99904		up	3.8276	0.000649852
ENSG00000187601	MAGEH1				-2.47003		up	3.82412	0.048563
ENSG00000079931	MOXD1				1.35527		up	3.82209	0.00271741
ENSG00000257636	RP11-1103G16.1				-2.03009		up	3.82099	0.000218862
ENSG00000183484	GPR132				-2.07302		up	3.81814	0.000849599
ENSG00000176463	SLCO3A1				0.591516		up	3.81658	0.000585701
ENSG00000265646	TUFMP1				-0.574881		up	3.81172	0.00935512
ENSG00000157551	KCNJ15				-2.73498		up	3.81121	0.000155823
ENSG00000236663	AP001631.9				-2.2185		up	3.81018	0.0027095
ENSG00000100593	ISM2				-1.55488		up	3.80865	0.00414658
ENSG00000185044	RP11-435B5.4				-2.23644		up	3.80828	0.00448646
ENSG00000147689	FAM83A				0.548788		up	3.80582	0.000954613
ENSG00000259540	RP11-526I2.1				-0.982265		up	3.8029	0.00296669
ENSG00000175445	LPL				-2.16457		up	3.80106	0.00873848
ENSG00000230725	RP4-738P15.1				-2.44026		up	3.80065	0.000539126
ENSG00000204389	HSPA1A		RBP/SF		2.3501		up	3.79965	0.0101842
ENSG00000259756	RP11-625H11.2				-2.26538		up	3.79942	0.000472784
ENSG00000250584	RP11-325I22.2				-0.786526		up	3.7982	0.0301545
ENSG00000196189	SEMA4A				-0.584677		up	3.79728	0.00177712
ENSG00000233828	AC008394.1				-1.86354		up	3.79715	0.00489773
ENSG00000151892	GFRA1				-2.22555		up	3.79608	0.000689351
ENSG00000184012	TMPRSS2				-2.54264		up	3.79588	0.00587394
ENSG00000161544	CYGB				1.98879		up	3.79581	0.0223329
ENSG00000233424	RP11-175I6.5				-2.445		up	3.79116	0.00121044
ENSG00000082293	COL19A1				-2.44554		up	3.79009	0.00343894
ENSG00000244280	ECEL1P2			pseudo	-1.33652		up	3.78918	0.0223822
ENSG00000135898	GPR55				-0.764303		up	3.789	1.55969e-05
ENSG00000236393	RP11-320G24.1				0.274868		up	3.78864	0.0329939
ENSG00000111348	ARHGDIB				2.93217		up	3.78759	4.11411e-05
ENSG00000268895	A1BG-AS1				-1.34949		up	3.78544	0.0338573
ENSG00000172482	AGXT				-2.34794		up	3.78528	0.0160888
ENSG00000257008	GPR142				-1.74813		up	3.78491	0.00155749
ENSG00000246095	LINC01096				-0.535905		up	3.78446	7.14473e-05
ENSG00000258314	CTD-2314B22.1				-2.74941		up	3.78235	0.029082
ENSG00000123496	IL13RA2				-1.61048		up	3.78046	0.0201208
ENSG00000267383	CTC-260E6.6				-1.79242		up	3.77934	0.037095
ENSG00000230445	LRRC37A6P			pseudo	1.71054		up	3.77867	0.000381916
ENSG00000204632	HLA-G				1.00708		up	3.77845	0.0198162
ENSG00000180438	TPRXL				-2.15151		up	3.77815	0.00198269
ENSG00000004776	HSPB6				-0.0392337		up	3.77791	0.000460076
ENSG00000166183	ASPG				-1.98893		up	3.77453	0.00628587
ENSG00000236296	GUSBP5			pseudo	-2.19488		up	3.77442	0.0426082
ENSG00000203688	RP11-351J23.1				-1.80257		up	3.77407	0.00341732
ENSG00000214513	NOTO				-2.65478		up	3.7716	6.21272e-05
ENSG00000197872	FAM49A				0.879995		up	3.76963	0.00451622
ENSG00000165443	PHYHIPL				-1.56739		up	3.76261	0.000899146
ENSG00000254254	RP11-17A4.2				-2.56129		up	3.75858	0.000805791
ENSG00000112303	VNN2				-2.40466		up	3.75485	0.000659457
ENSG00000185666	SYN3				-1.53023		up	3.75274	0.00336726
ENSG00000189042	ZNF567	TF			1.96578		up	3.75212	0.00156419
ENSG00000140955	ADAD2				-1.93195		up	3.74929	0.00413501
ENSG00000170837	GPR27				-2.3358		up	3.74518	0.037761
ENSG00000134339	SAA2				-1.30085		up	3.74347	0.00546146
ENSG00000136167	LCP1				2.12255		up	3.7419	0.000148114
ENSG00000205293	RP11-1112C15.1				-0.992071		up	3.7401	0.00157827
ENSG00000196963	PCDHB16			Parent	-1.67824		up	3.73972	0.00110294
ENSG00000151062	CACNA2D4				2.2391		up	3.73572	0.000223735
ENSG00000235571	SNX18P14			pseudo	-2.47298		up	3.7352	0.00904657
ENSG00000261347	AP000439.5				-2.7735		up	3.73416	0.000659313
ENSG00000163879	DNALI1				1.82137		up	3.73311	0.000426067
ENSG00000158473	CD1D				-1.28054		up	3.73275	0.000264372
ENSG00000184357	HIST1H1B				-2.77498		up	3.7312	0.0275297
ENSG00000260947	RP11-384P7.7				-1.69976		up	3.73067	0.00758863
ENSG00000101204	CHRNA4				-2.45841		up	3.73036	0.000160736
ENSG00000130035	GALNT8				-0.635106		up	3.72881	0.00952105
ENSG00000223486	AC092198.1				-1.94299		up	3.72722	0.0355715
ENSG00000171533	MAP6				-1.79605		up	3.72631	0.00470355
ENSG00000223658	AC011242.6			pseudo	-0.310611		up	3.72629	0.00171738
ENSG00000154734	ADAMTS1				0.71444		up	3.72425	0.00852117
ENSG00000229618	AC011288.2				-2.0792		up	3.72277	0.00175267
ENSG00000223485	RP11-417E7.1				-2.06222		up	3.72273	0.010198
ENSG00000240253	FAR2P3			pseudo	-2.221		up	3.72218	0.00114143
ENSG00000122641	INHBA				-0.194645		up	3.72195	0.0219694
ENSG00000250447	CTD-2081C10.1				-1.49381		up	3.72191	0.004272
ENSG00000237181	AC147651.4				-2.57996		up	3.72125	4.73758e-05
ENSG00000138449	SLC40A1			Parent	-1.92768		up	3.72108	0.0231572
ENSG00000249396	RP11-1C1.4				-2.22166		up	3.72086	0.00300584
ENSG00000144810	COL8A1				-2.38036		up	3.72045	0.0006435
ENSG00000250992	RP11-826N14.1				-2.26366		up	3.71985	0.00487416
ENSG00000259658	RP11-89K11.1				-2.78093		up	3.7193	0.00192892
ENSG00000250626	RP11-756P10.2				-2.78174		up	3.71769	0.0234611
ENSG00000110042	DTX4				1.72202		up	3.71176	0.00572932
ENSG00000229404	LINC00858				-2.48486		up	3.71145	0.000665863
ENSG00000197616	MYH6				-2.0235		up	3.71122	0.0064758
ENSG00000236504	AC087499.7			pseudo	-2.42679		up	3.71059	0.0015599
ENSG00000165091	TMC1				0.285342		up	3.70907	0.0111505
ENSG00000205045	SLFN12L				-2.58679		up	3.70759	0.0252398
ENSG00000232818	RPS2P32			pseudo	-0.132413		up	3.70542	0.0375062
ENSG00000270704	SNORD64				-2.58962		up	3.70193	0.0414751
ENSG00000134363	FST	TF			-0.0106921		up	3.70157	0.0268602
ENSG00000148677	ANKRD1	TF			0.323806		up	3.70088	0.0443095
ENSG00000161652	IZUMO2				-2.79225		up	3.69666	0.0079709
ENSG00000253414	RP11-150O12.6				-1.51526		up	3.69373	0.00528268
ENSG00000255652	RP11-313F23.4				-2.79489		up	3.6914	0.00188665
ENSG00000259207	ITGB3				-0.962626		up	3.69078	0.0217299
ENSG00000163071	SPATA18				-2.12143		up	3.68733	0.00320397
ENSG00000174358	SLC6A19				-2.08044		up	3.6863	0.00570915
ENSG00000116117	PARD3B				-0.736417		up	3.68511	0.000319713
ENSG00000149972	CNTN5				-2.48229		up	3.68259	1.98052e-05
ENSG00000186684	CYP27C1				-1.99935		up	3.68246	0.0138553
ENSG00000187479	C11orf96				-1.86538		up	3.68244	3.79728e-05
ENSG00000237989	AP001046.5				-2.50028		up	3.68061	0.00723497
ENSG00000167554	ZNF610				-0.499894		up	3.67869	0.00336546
ENSG00000173421	CCDC36				-0.78209		up	3.67705	0.00295883
ENSG00000107282	APBA1				-0.533959		up	3.67625	0.00969106
ENSG00000163083	INHBB				1.13696		up	3.67455	4.45257e-06
ENSG00000232018	AL132709.8				-2.80405		up	3.67306	0.0246646
ENSG00000196507	TCEAL3				-1.49121		up	3.66931	0.0298643
ENSG00000107249	GLIS3				3.06468		up	3.66828	0.0330642
ENSG00000198821	CD247				-1.04061		up	3.66401	0.000362963
ENSG00000234465	PINLYP				0.234192		up	3.66385	0.00023071
ENSG00000188015	S100A3				3.35314		up	3.66358	0.000412501
ENSG00000185008	ROBO2			Parent	-2.45079		up	3.66259	7.13498e-05
ENSG00000163288	GABRB1				-2.24577		up	3.66085	0.000248203
ENSG00000214970	CTC-297N7.7				-2.49324		up	3.6607	0.00146655
ENSG00000205358	MT1H				-2.7105		up	3.66017	0.0273126
ENSG00000091129	NRCAM				-1.43526		up	3.65966	0.00050218
ENSG00000236956	NF1P8			pseudo	-0.880185		up	3.65887	0.0053524
ENSG00000261122	5S_rRNA				-2.15023		up	3.65776	0.0333718
ENSG00000268849	SIGLEC22P				-0.857492		up	3.65603	5.56485e-05
ENSG00000173110	HSPA6			Parent	-2.61333		up	3.65451	0.00876154
ENSG00000258791	LINC00520				-1.94968		up	3.65304	0.00107898
ENSG00000161609	CCDC155				-1.91413		up	3.65291	0.00112297
ENSG00000157087	ATP2B2			Parent	1.5956		up	3.65233	0.0197521
ENSG00000186603	HPDL				-0.112058		up	3.65044	0.00154576
ENSG00000168274	HIST1H2AE				-1.48687		up	3.64989	0.0102079
ENSG00000089486	CDIP1				2.63586		up	3.64779	0.00258044
ENSG00000159708	LRRC36				-1.13843		up	3.64738	0.000972086
ENSG00000179008	C14orf39				-2.00105		up	3.64509	0.0278862
ENSG00000167757	KLK11				-1.09589		up	3.64363	0.000796498
ENSG00000007312	CD79B				0.737793		up	3.64131	0.000832342
ENSG00000136449	MYCBPAP				-0.664496		up	3.63963	0.00526406
ENSG00000107099	DOCK8				-0.875505		up	3.63863	0.0185113
ENSG00000134954	ETS1	TF			3.44383		up	3.63744	0.00544942
ENSG00000259176	RP11-69H14.6				-2.82257		up	3.63602	0.0458996
ENSG00000255366	RP11-1134I14.8				-2.62303		up	3.63511	3.32758e-05
ENSG00000154898	CCDC144CP			Parent	1.22567		up	3.63494	0.000287514
ENSG00000266450	CTD-2015H3.2				-2.82359		up	3.63399	0.00656415
ENSG00000128815	WDFY4				-2.82419		up	3.63278	0.000754792
ENSG00000250131	RP11-130F10.1				0.11163		up	3.63041	0.000994537
ENSG00000153956	CACNA2D1				1.34807		up	3.62512	0.00294951
ENSG00000147168	IL2RG				-1.38851		up	3.62439	0.0229738
ENSG00000169291	SHE				-2.01145		up	3.62428	0.00302991
ENSG00000258815	RP11-408B11.2				-2.83		up	3.62117	0.00157534
ENSG00000105889	STEAP1B				1.14742		up	3.62089	0.000190155
ENSG00000081985	IL12RB2				-0.74429		up	3.61671	0.0086611
ENSG00000271584	RP11-89C3.4				-1.76927		up	3.61386	0.0214376
ENSG00000144852	NR1I2				-2.11915		up	3.60888	0.00112988
ENSG00000241439	RP11-666A20.3			pseudo	-2.51928		up	3.60862	0.00383223
ENSG00000160219	GAB3				-0.0960003		up	3.60696	0.016233
ENSG00000137672	TRPC6			Parent	-2.32017		up	3.60684	0.00483589
ENSG00000174837	EMR1				-0.265347		up	3.60254	0.00496139
ENSG00000106633	GCK				1.28103		up	3.60137	0.0190275
ENSG00000175697	GPR156				0.613899		up	3.59956	0.000137654
ENSG00000161298	ZNF382				-2.84323		up	3.59471	0.00115891
ENSG00000101349	PAK7				-1.22055		up	3.5943	0.00364001
ENSG00000221963	APOL6				2.20681		up	3.59385	0.00568145
ENSG00000217566	TDGF1P4			pseudo	-2.64414		up	3.59288	0.000170153
ENSG00000146276	GABRR1				-2.74427		up	3.59262	0.000169891
ENSG00000225548	AC098973.2				-1.71559		up	3.59244	0.00193006
ENSG00000119922	IFIT2				3.52752		up	3.59237	0.000167257
ENSG00000145708	CRHBP				-2.3448		up	3.59157	0.00995848
ENSG00000255426	CTD-2210P24.2				-2.84555		up	3.59006	0.00587802
ENSG00000143768	LEFTY2			Parent	-2.32896		up	3.58925	0.0039435
ENSG00000173253	DMRT2				-2.74602		up	3.58912	0.032567
ENSG00000223608	DSCR4-IT1				-2.52965		up	3.58789	0.0111618
ENSG00000196267	ZNF836	TF			-2.13048		up	3.58623	0.0128985
ENSG00000171595	DNAI2				-1.78614		up	3.58594	0.0171107
ENSG00000265019	NCOR1P2				-1.77213		up	3.58593	0.0151261
ENSG00000120645	IQSEC3			Parent	-2.64771		up	3.58575	0.0102741
ENSG00000146215	CRIP3				-2.09144		up	3.5813	0.0116359
ENSG00000254556	AF131215.4				-2.85023		up	3.58071	0.0286165
ENSG00000145808	ADAMTS19				-2.3861		up	3.58019	0.000565366
ENSG00000149050	ZNF214				0.10024		up	3.57521	0.00147434
ENSG00000185888	PRSS38				-2.85378		up	3.5736	0.00804189
ENSG00000153294	GPR115				-2.22226		up	3.57226	0.00473216
ENSG00000154274	C4orf19				-1.19283		up	3.57116	0.00031911
ENSG00000178860	MSC				-2.3557		up	3.56977	0.0117756
ENSG00000258969	RP11-305B6.3				-2.85578		up	3.5696	8.1007e-05
ENSG00000197471	SPN				-0.374131		up	3.56915	0.000483152
ENSG00000215217	C5orf49				-2.85632		up	3.56853	0.00341082
ENSG00000250546	RP11-8L2.1				-2.65762		up	3.56593	0.000188851
ENSG00000150048	CLEC1A			Parent	-2.85839		up	3.56438	0.000289077
ENSG00000256124	LINC01152				-2.54218		up	3.56283	0.00936749
ENSG00000162373	BEND5				-2.56031		up	3.56055	0.0162651
ENSG00000012124	CD22				2.48614		up	3.55506	0.000594381
ENSG00000235890	TSPEAR-AS1				-0.806955		up	3.55352	0.00404111
ENSG00000182584	ACTL10				-1.88367		up	3.55236	0.00153502
ENSG00000172247	C1QTNF4				0.019753		up	3.55082	0.00767295
ENSG00000226321	AC104809.3				-2.06646		up	3.54825	0.00169415
ENSG00000268080	AC016885.1				-2.8673		up	3.54657	0.0137584
ENSG00000176024	ZNF613	TF			0.588147		up	3.54261	0.0114177
ENSG00000156219	ART3				-2.31082		up	3.54253	0.00340223
ENSG00000238243	OR2W3			Parent	-2.87007		up	3.54103	0.0168498
ENSG00000177409	SAMD9L				-1.78911		up	3.5402	0.0192663
ENSG00000172985	SH3RF3				-2.19511		up	3.53997	0.0100459
ENSG00000175170	FAM182B				-1.60482		up	3.53917	0.00518451
ENSG00000172005	MAL				-2.77196		up	3.53724	0.00971476
ENSG00000123999	INHA				-2.07958		up	3.53705	0.00149296
ENSG00000228100	AC016912.3				-1.8555		up	3.53618	0.000227552
ENSG00000254427	RP11-430H10.1				-2.35565		up	3.53589	0.00137657
ENSG00000111199	TRPV4				1.96582		up	3.53525	0.000368108
ENSG00000138356	AOX1				0.389618		up	3.53474	0.0275033
ENSG00000146216	TTBK1				-0.858274		up	3.53389	0.00963614
ENSG00000168995	SIGLEC7				-2.87423		up	3.53271	0.000688278
ENSG00000160716	CHRNB2				-0.701005		up	3.53263	0.00183315
ENSG00000258390	RP11-1070N10.4				-2.67429		up	3.53258	0.000157314
ENSG00000165863	C10orf82				0.249265		up	3.53218	0.00707577
ENSG00000112164	GLP1R				-2.51639		up	3.53139	0.0053964
ENSG00000117477	CCDC181			Parent	-0.945392		up	3.52925	0.00800481
ENSG00000253305	PCDHGB6				-2.37599		up	3.52918	0.000419629
ENSG00000197291	RAMP2-AS1				-1.53645		up	3.52851	0.00115966
ENSG00000189423	USP32P3			pseudo	0.0301795		up	3.5266	0.00354665
ENSG00000185615	PDIA2				-1.04006		up	3.52366	0.0115322
ENSG00000163064	EN1	TF			-2.56263		up	3.52193	0.00977719
ENSG00000130600	H19				5.84909		up	3.51674	0.0117067
ENSG00000267659	RP11-118B18.1				-2.68233		up	3.51652	7.60831e-05
ENSG00000112319	EYA4				-0.874792		up	3.51481	0.000725676
ENSG00000260230	FRRS1L				-2.88467		up	3.51182	0.0239428
ENSG00000144668	ITGA9				1.76621		up	3.51172	0.000261901
ENSG00000100918	REC8				3.63129		up	3.50886	2.34074e-05
ENSG00000222004	C7orf71				-2.36963		up	3.50792	0.00204554
ENSG00000245832	RP11-179A16.1				-2.36979		up	3.50759	0.00870695
ENSG00000231689	LINC01090				-2.88769		up	3.50579	0.00246255
ENSG00000242173	ARHGDIG				-1.98802		up	3.50513	0.00970443
ENSG00000137752	CASP1			Parent	-2.78873		up	3.50371	0.00125877
ENSG00000134627	PIWIL4				0.888264		up	3.503	0.00895579
ENSG00000154764	WNT7A				0.918673		up	3.50291	0.000627765
ENSG00000255079	RP11-45A12.1				-0.0342962		up	3.50019	0.00699073
ENSG00000183734	ASCL2				-2.47545		up	3.49627	0.013207
ENSG00000183072	NKX2-5	TF			-2.14355		up	3.49569	0.0198136
ENSG00000124613	ZNF391				1.17031		up	3.49512	0.00064885
ENSG00000173157	ADAMTS20				-2.26138		up	3.49401	0.00810369
ENSG00000148734	NPFFR1				-1.64538		up	3.49204	0.0267288
ENSG00000110777	POU2AF1				-2.27844		up	3.49031	0.0265379
ENSG00000165025	SYK				1.05505		up	3.48862	0.00673438
ENSG00000260644	HERC2P5				-2.49752		up	3.48612	0.0124012		spliced
ENSG00000233817	RP11-168K11.3				-2.69908		up	3.48302	0.00175875
ENSG00000167641	PPP1R14A			Parent	-1.55999		up	3.48143	0.0152771
ENSG00000183833	MAATS1				2.62352		up	3.47863	0.00156271
ENSG00000268333	RP4-806M20.3				-1.80168		up	3.47781	0.000223775
ENSG00000250838	RP11-501C14.5				-2.90201		up	3.47715	0.00244903
ENSG00000182795	C1orf116				1.61435		up	3.47708	0.000196762
ENSG00000162881	OXER1				-2.50205		up	3.47707	0.0193144
ENSG00000160471	COX6B2				1.3233		up	3.47069	0.00807628
ENSG00000248740	RP11-328K4.1				-2.5883		up	3.47058	0.00547756
ENSG00000247345	RP11-266N13.2				-2.03031		up	3.46958	0.000821125
ENSG00000134853	PDGFRA				-2.04531		up	3.46761	0.000574065
ENSG00000238275	HOMER2P2			pseudo	-2.54938		up	3.46541	0.00707548
ENSG00000257495	RP11-641A6.2				-1.993		up	3.46118	0.00615581
ENSG00000121068	TBX2				0.366622		up	3.45994	0.00433353
ENSG00000156738	MS4A1				-2.59431		up	3.45857	0.00146317
ENSG00000183876	ARSI				-0.554419		up	3.45272	0.000806136
ENSG00000167850	CD300C				0.0412288		up	3.45075	0.0267408
ENSG00000231599	LINC01037				-2.81603		up	3.44911	0.000329575
ENSG00000185745	IFIT1			Parent	4.85765		up	3.44806	0.00104963
ENSG00000160224	AIRE				-1.46571		up	3.44779	0.00378353
ENSG00000091879	ANGPT2				-0.0746272		up	3.44711	0.0203391
ENSG00000111181	SLC6A12				-1.25899		up	3.4462	0.00438991
ENSG00000154783	FGD5			Parent	-1.3843		up	3.44459	0.000774204
ENSG00000135114	OASL				3.5426		up	3.44062	0.00054604
ENSG00000256916	RP11-817J15.2				-1.398		up	3.43941	0.0119313
ENSG00000172201	ID4				-0.660165		up	3.43876	0.00946998
ENSG00000270246	SNORD109A				-2.52154		up	3.4381	0.0168086
ENSG00000128918	ALDH1A2				-0.154989		up	3.43803	0.0094904
ENSG00000136059	VILL				1.92442		up	3.43723	0.00126929
ENSG00000205436	EXOC3L4				-1.48321		up	3.435	0.0143258
ENSG00000267453	AC004791.2				0.913164		up	3.43453	0.0130285
ENSG00000206129	CTD-2008L17.2				-2.92363		up	3.43391	0.0363182
ENSG00000248943	RP11-1026M7.3				-2.50668		up	3.43383	0.00191029
ENSG00000159251	ACTC1				-1.21137		up	3.43353	0.0114902
ENSG00000187140	FOXD3				-0.825929		up	3.42662	0.000262702
ENSG00000178125	PPP1R42				-2.36885		up	3.42648	0.000597561
ENSG00000234426	RP11-459O1.2				-2.9287		up	3.42377	0.0032985
ENSG00000139865	TTC6				-1.4361		up	3.42163	0.00233651
ENSG00000003987	MTMR7				0.427004		up	3.42151	0.0180544
ENSG00000206192	ANKRD20A9P			pseudo	-2.5129		up	3.42138	0.0220349
ENSG00000100154	TTC28				1.09431		up	3.4213	0.040306
ENSG00000196260	SFTA2				-2.63046		up	3.42025	0.000336919
ENSG00000145107	TM4SF19				-0.858529		up	3.41768	0.000121598
ENSG00000108551	RASD1				0.347484		up	3.41726	0.00933004
ENSG00000161798	AQP5				-2.8332		up	3.41477	0.0052184
ENSG00000010361	FUZ				1.4809		up	3.41179	0.000312736
ENSG00000253108	RP1-84O15.2				-2.73484		up	3.41148	0.0124208
ENSG00000166396	SERPINB7				-1.59592		up	3.41087	0.0139125
ENSG00000232790	LINC01162				-2.47145		up	3.4095	0.00636308
ENSG00000232000	RP11-54D18.3			pseudo	-2.41904		up	3.4091	0.00149326
ENSG00000237268	RP13-492C18.2			pseudo	-2.73729		up	3.40659	0.0226857
ENSG00000184486	POU3F2				-1.44029		up	3.40384	2.08282e-05
ENSG00000161551	ZNF577				0.680171		up	3.40291	0.00954423
ENSG00000186354	C9orf47				-2.42234		up	3.4025	0.0163275
ENSG00000226505	AC016700.3				-1.94695		up	3.40231	2.0329e-05
ENSG00000261649	GOLGA6L7P				-1.10851		up	3.4002	0.0152102
ENSG00000215568	GAB4				-2.94097		up	3.39922	0.0028815
ENSG00000159182	PRAC1				-2.32506		up	3.39707	0.00426837
ENSG00000225975	AC074138.3				-1.54875		up	3.39051	0.00327068
ENSG00000231948	HS1BP3-IT1				-1.66617		up	3.38735	0.002269
ENSG00000100985	MMP9				0.721302		up	3.3829	0.0357632
ENSG00000117594	HSD11B1				-2.94952		up	3.38212	0.0233976
ENSG00000227825	SLC9A7P1				-2.01964		up	3.37393	0.000551609
ENSG00000215237	RP11-54D18.2			pseudo	-2.3367		up	3.37377	0.00562838
ENSG00000180458	CTD-3064H18.4				-2.95374		up	3.37368	0.0430032
ENSG00000185038	MROH2A				-0.865524		up	3.37319	0.00666302
ENSG00000122133	PAEP				-1.9466		up	3.3702	0.0175309
ENSG00000205837	LINC00487				-2.75573		up	3.36972	0.00729484
ENSG00000227906	SNAP25-AS1				-2.15607		up	3.36903	2.14026e-05
ENSG00000132518	GUCY2D			Parent	0.756825		up	3.36887	0.00718475
ENSG00000250697	CTD-2066L21.3				-0.924716		up	3.36821	0.0133876
ENSG00000228636	RP5-1051H14.2				-2.65703		up	3.3671	0.00487788
ENSG00000248663	LINC00992				-1.33649		up	3.36696	0.00312115
ENSG00000107317	PTGDS				1.00011		up	3.36636	0.00987786
ENSG00000049089	COL9A2				2.76324		up	3.3661	0.00151296
ENSG00000164841	TMEM74				0.00815848		up	3.36473	0.0144025
ENSG00000159208	C1orf51				0.672664		up	3.36122	0.000401444
ENSG00000173930	SLCO4C1				-0.00961922		up	3.35871	0.00839829
ENSG00000113249	HAVCR1				-2.56239		up	3.3564	5.46012e-05
ENSG00000125869	LAMP5				-2.39884		up	3.35472	0.0255407
ENSG00000154822	PLCL2				1.25497		up	3.35134	0.0283856
ENSG00000205426	KRT81			Parent	0.90302		up	3.34818	0.00158367
ENSG00000261645	DISC1FP1				-2.24988		up	3.34742	0.00538213
ENSG00000255583	RP11-415I12.2			pseudo	-2.96856		up	3.34405	0.00363894
ENSG00000255341	OR8Q1P			pseudo	-2.97026		up	3.34065	0.000616111
ENSG00000268686	AC010524.2				-0.412995		up	3.33855	0.0101275
ENSG00000146857	STRA8				-1.4515		up	3.33823	0.00563013
ENSG00000099994	SUSD2			Parent	3.73157		up	3.33675	0.0151259
ENSG00000260854	CTD-2144E22.8				-2.87223		up	3.33672	0.0216964
ENSG00000184058	TBX1	TF			2.61293		up	3.33573	0.00182357
ENSG00000234393	RP11-211N11.5				-1.64461		up	3.33349	0.00550019
ENSG00000227189	AC092535.3				-2.35852		up	3.33014	0.00974206
ENSG00000261121	RP11-496D24.2				-2.57608		up	3.32901	0.00818627
ENSG00000126752	SSX1				-0.969149		up	3.32675	0.00510198
ENSG00000230563	RP5-828H9.1				-2.87779		up	3.32559	5.98239e-05
ENSG00000172782	FADS6				-1.85837		up	3.32449	0.0297715
ENSG00000237742	RP11-624M8.1				-2.67857		up	3.32403	0.00117214
ENSG00000101405	OXT				-2.46161		up	3.32397	0.016555
ENSG00000103472	RRN3P2				-0.218798		up	3.32389	0.00237751
ENSG00000226465	RP13-401N8.1				-2.31724		up	3.32375	0.013217
ENSG00000180318	ALX1	TF			-2.77921		up	3.32274	0.00124366
ENSG00000254235	RP11-115J16.1				-2.22097		up	3.32224	0.00175644
ENSG00000229068	TMPOP1			pseudo	-2.98024		up	3.32069	0.00387204
ENSG00000258929	RP11-58E21.3				-0.239987		up	3.31992	0.00108467
ENSG00000164082	GRM2				0.569124		up	3.3197	0.000899844
ENSG00000123870	ZNF137P			pseudo	-1.17021		up	3.31944	0.000738906
ENSG00000166394	CYB5R2				2.43986		up	3.3163	0.000940405
ENSG00000269001	ZNF818P				-2.98335		up	3.31447	0.0156629
ENSG00000250519	RP11-680H20.2				-2.0082		up	3.31378	0.000171304
ENSG00000179698	KIAA1875				2.21351		up	3.31288	0.00794407
ENSG00000139797	RNF113B				-2.72625		up	3.31167	0.0430686
ENSG00000249001	RP11-742B18.1				-2.68527		up	3.31063	6.8096e-05
ENSG00000137473	TTC29				-2.1461		up	3.30879	0.00577733
ENSG00000250137	RP11-380P13.1				-2.66929		up	3.30859	0.00300392
ENSG00000146592	CREB5	TF			3.8242		up	3.30546	0.00681473
ENSG00000224063	AC007319.1				-0.358666		up	3.30367	0.00204734
ENSG00000066923	STAG3				2.07044		up	3.30109	0.0025697
ENSG00000223553	SMPD4P1			pseudo	-1.3147		up	3.30078	0.0307298
ENSG00000180251	SLC9A4				-2.49032		up	3.30053	0.010585
ENSG00000255221	CARD17				-2.67337		up	3.30044	0.00582255
ENSG00000233087	AC073869.1			pseudo	-1.30482		up	3.30042	0.0376482
ENSG00000249948	GBA3				-2.37423		up	3.29872	0.0172977
ENSG00000226807	MROH5				-2.39276		up	3.29565	0.00945201
ENSG00000267102	RP11-686D22.7				-1.46597		up	3.29458	0.0210942
ENSG00000232383	AC010677.5			pseudo	0.250355		up	3.29442	0.0420727
ENSG00000197550	RP11-460N11.2			pseudo	-2.56204		up	3.2927	0.00279082
ENSG00000070729	CNGB1			Parent	-0.668678		up	3.2921	0.0245638
ENSG00000175820	CCDC168				-0.93775		up	3.29193	0.00029186
ENSG00000090534	THPO				0.95597		up	3.29137	0.00110081
ENSG00000101438	SLC32A1				-2.14581		up	3.29117	0.00633402
ENSG00000175161	CADM2				-2.39599		up	3.28919	0.00355651
ENSG00000259897	RP11-244B22.3				-2.79608		up	3.28901	0.00568866
ENSG00000142700	DMRTA2				-1.88912		up	3.28757	0.00327405
ENSG00000205089	CCNI2				0.642198		up	3.28668	0.000281654
ENSG00000164591	MYOZ3				-1.70478		up	3.28665	0.000164797
ENSG00000259610	RP11-499F3.1				-2.99732		up	3.28652	0.0025467
ENSG00000258590	NBEAP1				-1.9634		up	3.28641	0.0188055
ENSG00000216775	RP1-152L7.5			pseudo	1.40961		up	3.28563	0.010206
ENSG00000115363	EVA1A				0.382543		up	3.28557	0.0141565
ENSG00000248596	RP11-844P9.2				3.53095		up	3.28404	0.00138582
ENSG00000258702	RP11-433J8.1				-2.59863		up	3.28391	0.00100755
ENSG00000089558	KCNH4				-1.7062		up	3.2838	0.00565671
ENSG00000260449	RP11-244B22.14				-2.99878		up	3.28361	0.00348114
ENSG00000197977	ELOVL2				-0.1499		up	3.2832	0.00129338
ENSG00000073861	TBX21				-1.10171		up	3.28229	0.00234241
ENSG00000140519	RHCG				-1.96132		up	3.27877	0.01308
ENSG00000231528	FAM225A				-2.7693		up	3.27818	0.00317605
ENSG00000146555	SDK1				-2.4263		up	3.27759	0.0115355
ENSG00000183675	PTPN20B				-2.74446		up	3.27526	0.00264008
ENSG00000125514	LINC00029				-1.03158		up	3.27344	0.0471085
ENSG00000226488	AC021021.2				-3.00392		up	3.27333	0.00167033
ENSG00000136383	ALPK3				2.60855		up	3.27308	0.002261
ENSG00000261617	RP11-243A14.1				-0.94424		up	3.273	0.00577417
ENSG00000118434	SPACA1				-2.80425		up	3.27266	0.00856869
ENSG00000103056	SMPD3				2.99315		up	3.26884	0.0023807
ENSG00000196970	NXF4				-0.526893		up	3.26524	0.0257018
ENSG00000164778	EN2				1.6721		up	3.26429	0.0220137
ENSG00000144908	ALDH1L1				2.60406		up	3.26374	0.0287227
ENSG00000010327	STAB1				0.0114978		up	3.26154	0.00865407
ENSG00000255298	OR8G5			pseudo	-3.01009		up	3.26099	0.00876067
ENSG00000129990	SYT5				2.82162		up	3.26074	2.71963e-05
ENSG00000132010	ZNF20			Parent	-2.91033		up	3.26051	0.0146418
ENSG00000128591	FLNC			Parent	4.53566		up	3.26	0.0250745
ENSG00000171121	KCNMB3			Parent	-2.9113		up	3.25856	4.2716e-05
ENSG00000160179	ABCG1				1.46324		up	3.25841	0.000720895
ENSG00000254535	PABPC4L			pseudo	-2.06098		up	3.25725	0.00103054
ENSG00000229137	RP11-101P17.11				-1.18469		up	3.25095	0.0146852
ENSG00000165659	DACH1				-2.8153		up	3.25057	0.000820698
ENSG00000143772	ITPKB				0.447284		up	3.25054	0.0214856
ENSG00000188162	OTOG				-0.983855		up	3.25003	0.000201675
ENSG00000138829	FBN2				0.199643		up	3.24993	0.0302972
ENSG00000173876	TUBB8			Parent	-1.27777		up	3.24877	0.000145085
ENSG00000262874	C19orf84				-0.13188		up	3.24748	0.015599
ENSG00000121446	RGSL1				-2.61835		up	3.24446	0.00272662
ENSG00000197826	C4orf22				-2.34396		up	3.24227	0.00315868
ENSG00000127533	F2RL3				-2.42002		up	3.24113	0.00393433
ENSG00000165495	PKNOX2				-0.870682		up	3.23785	0.00143679
ENSG00000250590	RP11-565A3.2				-1.67296		up	3.23687	0.000789268
ENSG00000235033	RP11-61I13.3				-1.12209		up	3.23667	0.00929956
ENSG00000238261	RP11-435B5.5				-2.30533		up	3.23652	0.0247943
ENSG00000204241	RP11-713P17.3				-0.164773		up	3.23561	0.0160418
ENSG00000103723	AP3B2				0.969652		up	3.23553	0.00173999
ENSG00000111452	GPR133			Parent	1.37836		up	3.23445	0.00321037
ENSG00000267313	RP11-142I20.1				-3.02489		up	3.23138	0.00159393
ENSG00000125414	MYH2				-2.42625		up	3.22867	0.0375815
ENSG00000147364	FBXO25			Parent	1.5016		up	3.22622	0.0110846
ENSG00000150540	HNMT				-2.51048		up	3.22621	0.00108348
ENSG00000204261	TAPSAR1				-0.0206863		up	3.22532	0.00102513
ENSG00000261628	RP11-540B6.3				-1.48803		up	3.22494	0.00108524
ENSG00000147647	DPYS				-2.71186		up	3.22346	0.0019634
ENSG00000134343	ANO3				-0.87347		up	3.22332	0.0488427
ENSG00000171295	ZNF440	TF			2.03581		up	3.22172	0.00207187
ENSG00000222404	RN7SKP281				-2.71296		up	3.22126	0.00299885
ENSG00000267057	RP11-456O19.2				-3.03057		up	3.22002	0.00482531
ENSG00000135298	BAI3				-2.71385		up	3.21949	0.000891707
ENSG00000183770	FOXL2	TF			-1.63851		up	3.21918	0.0016891
ENSG00000112852	PCDHB2				-3.03228		up	3.2166	0.00332973
ENSG00000154451	GBP5				-1.18865		up	3.21234	0.0163493
ENSG00000133561	GIMAP6				-2.6177		up	3.21177	0.0133469
ENSG00000178343	SHISA3				-2.71822		up	3.21073	0.00187622
ENSG00000106631	MYL7				-2.46048		up	3.20922	0.0113013
ENSG00000168356	SCN11A				-0.803068		up	3.20753	0.0135685
ENSG00000072163	LIMS2			Parent	1.06273		up	3.20547	0.00497196
ENSG00000205978	NYNRIN				0.311457		up	3.20437	0.000668708
ENSG00000184226	PCDH9				-1.46208		up	3.20394	0.00836843
ENSG00000174403	C20orf166-AS1				-2.84106		up	3.19904	0.0284302
ENSG00000237836	PHKA2-AS1				-1.37986		up	3.19851	0.0431264
ENSG00000155970	MICU3				-2.64135		up	3.19846	0.00318541
ENSG00000151632	AKR1C2				-1.2624		up	3.19815	0.0008041
ENSG00000257253	RP11-70F11.7				-3.04164		up	3.19789	0.00247872
ENSG00000006128	TAC1				-2.84225		up	3.19666	0.0117723
ENSG00000214049	UCA1				4.48188		up	3.19586	0.0259467
ENSG00000260918	RP11-731J8.2				-2.32737		up	3.19245	0.00170382
ENSG00000196167	COLCA1				-2.72819		up	3.1908	9.21594e-05
ENSG00000126709	IFI6				5.75761		up	3.19066	0.0058485
ENSG00000179915	NRXN1				-3.0455		up	3.19017	0.00524816
ENSG00000196139	AKR1C3				0.979265		up	3.18869	0.00115995
ENSG00000234362	AC104654.2				-3.04634		up	3.18848	0.00119857
ENSG00000257853	MED15P1				-2.74771		up	3.18575	0.0394778
ENSG00000239713	APOBEC3G				1.40538		up	3.18557	0.01788
ENSG00000232294	RP4-715N11.2				-2.54864		up	3.18388	0.00147798
ENSG00000186197	EDARADD				-1.40922		up	3.18298	0.00717695
ENSG00000027644	INSRR				-1.29923		up	3.18193	0.00508033
ENSG00000162551	ALPL				2.32179		up	3.17582	0.000407373
ENSG00000259156	CHEK2P2				-2.53575		up	3.17569	0.0148033
ENSG00000226852	RP1-212P9.2				-2.17911		up	3.17197	0.00128577
ENSG00000179862	CITED4	TF			1.46293		up	3.17173	0.000123948
ENSG00000178342	KCNG2				-1.61499		up	3.17143	0.00664538
ENSG00000236253	SLC25A3P1			pseudo	-2.75608		up	3.16901	0.0157849
ENSG00000250514	RP11-96P7.1				-2.95687		up	3.16742	0.00171647
ENSG00000225255	LA16c-83F12.6				-2.85688		up	3.16741	0.0214946
ENSG00000244485	RPL18P13			pseudo	-2.06568		up	3.16604	0.0136494
ENSG00000171714	ANO5				2.2398		up	3.16572	0.00791266
ENSG00000171643	S100Z				-2.65781		up	3.16555	0.000185127
ENSG00000269640	CTD-2521M24.9				0.63882		up	3.16514	0.00409558
ENSG00000160183	TMPRSS3				-2.95856		up	3.16404	0.00194808
ENSG00000224893	RP1-200K18.1				-2.85919		up	3.16279	0.000458079
ENSG00000255326	CTD-2530H12.4				-3.05927		up	3.16262	0.000751565
ENSG00000183837	PNMA3				-0.917961		up	3.16191	0.00549574
ENSG00000197446	CYP2F1			Parent	-1.8698		up	3.15779	0.00445989
ENSG00000169551	CT55			Parent	-1.88968		up	3.15768	0.0201518
ENSG00000263711	RP11-169F17.1				-2.59745		up	3.1575	0.0248337
ENSG00000102683	SGCG				-1.91686		up	3.1572	0.000946926
ENSG00000267287	RP11-567M16.1				-2.12818		up	3.15683	0.0270631
ENSG00000218027	RP11-157J24.1			pseudo	-2.50087		up	3.15649	0.00700006
ENSG00000245857	GS1-24F4.2				-2.96271		up	3.15574	0.00316444
ENSG00000070915	SLC12A3				-1.11473		up	3.1547	0.00229172
ENSG00000228672	PROB1				1.79225		up	3.15323	0.00205131
ENSG00000248746	ACTN3			pseudo	-0.229456		up	3.15278	0.00746612
ENSG00000107147	KCNT1				-0.035066		up	3.15123	0.00161672
ENSG00000157766	ACAN				-2.04858		up	3.15002	0.00880342
ENSG00000215475	SIAH3				-2.54912		up	3.14894	0.011859
ENSG00000177374	HIC1				-1.66227		up	3.14857	0.00363796
ENSG00000237515	SHISA9				-3.06683		up	3.1475	0.0120762
ENSG00000260579	RP11-382A20.2				-3.06709		up	3.14698	0.000300343
ENSG00000115297	TLX2				-1.38914		up	3.14597	0.0296661
ENSG00000122733	KIAA1045				-0.786667		up	3.1391	0.026131
ENSG00000179277	MEIS3P1	TF		pseudo	-2.1373		up	3.13861	0.00844903
ENSG00000236957	RP11-451O13.1				-3.0724		up	3.13637	0.000252021
ENSG00000204179	PTPN20A				-2.9727		up	3.13577	0.0253526
ENSG00000172733	PURG				-1.42177		up	3.13567	0.000117667
ENSG00000269720	CTD-2521M24.5				-2.03907		up	3.13507	0.00386348
ENSG00000162458	FBLIM1			Parent	3.16199		up	3.1322	0.0390663
ENSG00000198670	LPA			Parent	-2.67465		up	3.13186	0.00924116
ENSG00000139219	COL2A1				-1.62571		up	3.13138	0.000170413
ENSG00000235641	LINC00484				-2.87707		up	3.12702	0.00050747
ENSG00000137558	PI15				0.205757		up	3.12637	0.000373835
ENSG00000224905	AP001347.6				-3.07782		up	3.12553	0.0212293
ENSG00000164007	CLDN19				-2.66221		up	3.12277	0.000767206
ENSG00000087495	PHACTR3				-2.87951		up	3.12215	0.00585991
ENSG00000188933	USP32P1				-2.36269		up	3.1218	0.0161048
ENSG00000138083	SIX3				0.959343		up	3.12093	0.00591771
ENSG00000153666	GOLGA8I				-1.2265		up	3.12026	0.0136662
ENSG00000124490	CRISP2				-2.56438		up	3.11843	0.0255952
ENSG00000171291	ZNF439				-1.88244		up	3.11629	0.00507231
ENSG00000147852	VLDLR				-1.38558		up	3.11454	0.046601
ENSG00000230795	HLA-K			pseudo	0.263779		up	3.11426	4.5437e-05
ENSG00000157680	DGKI				-2.2497		up	3.11381	0.019801
ENSG00000130300	PLVAP				-2.36428		up	3.11268	0.00654386
ENSG00000154342	WNT3A				-1.09424		up	3.11099	0.0394542
ENSG00000231776	RP1-90L14.1				-2.88549		up	3.11018	0.00653332
ENSG00000226074	PRSS44				-2.88728		up	3.10662	0.00121608
ENSG00000181126	HLA-V			pseudo	-0.501176		up	3.10572	0.00527954
ENSG00000177453	NIM1K				-2.13178		up	3.10516	0.00527277
ENSG00000259807	RP11-426C22.4				-2.28936		up	3.10245	0.028558
ENSG00000259070	LINC00639				-1.60884		up	3.10072	0.007158
ENSG00000171401	KRT13				0.397499		up	3.10029	0.0100773
ENSG00000124249	KCNK15				-3.09206		up	3.09705	0.0187939
ENSG00000236155	RP11-231P20.2			pseudo	-2.03719		up	3.09664	0.000195088
ENSG00000167014	C15orf43				-2.89258		up	3.09601	0.0318741
ENSG00000260542	RP13-379O24.2				-2.6763		up	3.09458	0.0408757
ENSG00000249641	HOXC13-AS				-2.4363		up	3.09157	0.00438294
ENSG00000224899	RP11-3B12.5				-2.77795		up	3.09128	0.00526795
ENSG00000162040	HS3ST6				-1.89514		up	3.09089	0.022657
ENSG00000261327	RP11-863P13.3				-2.79595		up	3.08926	0.0250952
ENSG00000092929	UNC13D				4.32281		up	3.08907	0.000144269
ENSG00000228463	AP006222.2				-1.77898		up	3.08822	0.0213744
ENSG00000173988	LRRC63				-2.89668		up	3.0878	3.78018e-05
ENSG00000105136	ZNF419	TF			2.10717		up	3.08746	0.000565408
ENSG00000268621	AC006262.5				-2.69685		up	3.08746	0.0328206
ENSG00000177807	KCNJ10				-0.280869		up	3.08741	0.00168341
ENSG00000146038	DCDC2				0.255409		up	3.08691	0.000755228
ENSG00000146021	KLHL3				-0.842696		up	3.08652	0.0223816
ENSG00000142156	COL6A1				7.84604		up	3.08521	0.0011174
ENSG00000261055	RP11-195M16.3				-2.6982		up	3.08476	0.013518
ENSG00000179399	GPC5				-1.92345		up	3.08328	0.00858676
ENSG00000172426	RSPH9				-0.459211		up	3.08144	0.0156733
ENSG00000154162	CDH12			Parent	-1.92058		up	3.07725	0.000927369
ENSG00000254349	RP11-758M4.1				-0.907252		up	3.07699	0.0071611
ENSG00000227482	RP11-18B16.2				-0.799254		up	3.07649	0.00685349
ENSG00000258053	CTD-2021H9.3				-2.90285		up	3.07546	0.00311621
ENSG00000267364	RP11-47L3.1				-2.90315		up	3.07486	0.00253175
ENSG00000115896	PLCL1				-1.89577		up	3.07187	0.016433
ENSG00000104112	SCG3				-1.64729		up	3.0696	0.00161169
ENSG00000069020	MAST4				1.90883		up	3.06874	0.000403792
ENSG00000163687	DNASE1L3				-2.48981		up	3.06756	0.0307621
ENSG00000261452	RP11-509E16.1				1.44556		up	3.06494	0.00363292
ENSG00000251087	ALG1L3P			pseudo	-1.99215		up	3.06288	0.0100665
ENSG00000259641	RP11-279F6.3				-2.90918		up	3.0628	0.0241559
ENSG00000252785	AC103809.1				-3.11043		up	3.0603	0.00528928
ENSG00000197697	HIST1H2BE				-1.81243		up	3.05957	0.0219837
ENSG00000236216	PPP1R11P1			pseudo	-2.79529		up	3.0566	0.00696513
ENSG00000165887	ANKRD2				-0.278071		up	3.05555	0.0283357
ENSG00000124772	CPNE5			Parent	-1.12397		up	3.05488	0.000385829
ENSG00000156959	LHFPL4				-3.01365		up	3.05387	0.00632841
ENSG00000141161	UNC45B				-2.51473		up	3.05171	0.00396393
ENSG00000121101	TEX14				4.62311		up	3.05135	8.70406e-05
ENSG00000161973	CCDC42				-1.1228		up	3.05061	0.00652442
ENSG00000204099	NEU4				-1.79536		up	3.05052	0.00667912
ENSG00000130558	OLFM1				2.88229		up	3.04966	0.00949621
ENSG00000267260	CTD-2162K18.4				-2.55745		up	3.04928	0.00450419
ENSG00000184163	FAM132A				0.609827		up	3.04884	0.000488863
ENSG00000267327	CTD-2008L17.1				-2.91833		up	3.0445	0.00881298
ENSG00000198914	POU3F3				-2.41939		up	3.04239	0.0200389
ENSG00000110076	NRXN2				2.40957		up	3.04221	0.00576808
ENSG00000227986	TRIM60P18			pseudo	-2.80359		up	3.03999	0.0257974
ENSG00000251188	RP11-478C6.6			pseudo	-2.82132		up	3.03853	0.00212641
ENSG00000197992	CLEC9A				-2.82188		up	3.03741	0.0121578
ENSG00000265182	SRP72P1				-2.00512		up	3.03694	0.00252078
ENSG00000269696	AC007228.11				-3.12233		up	3.03651	0.0195916
ENSG00000259881	RP11-830F9.5				-1.33046		up	3.03647	0.0167909
ENSG00000232977	LINC00327				-1.96139		up	3.03645	0.02337
ENSG00000271347	RP11-701H24.7				-2.92275		up	3.03567	0.00159871
ENSG00000186530	XKR5				-3.12329		up	3.03458	0.00375287
ENSG00000184261	KCNK12				-2.18964		up	3.03393	0.00612756
ENSG00000164400	CSF2				-2.60773		up	3.03172	0.00108513
ENSG00000225280	RP11-227D2.3				-3.12475		up	3.03167	0.00965584
ENSG00000260857	RP11-80F22.15				-3.12501		up	3.03116	0.000972072
ENSG00000171759	PAH				-0.870995		up	3.03016	0.00291213
ENSG00000186377	CYP4X1				-2.37783		up	3.02714	0.0173327
ENSG00000144339	TMEFF2				-2.29349		up	3.02622	0.0139615
ENSG00000203799	CCDC162P			pseudo	0.178073		up	3.02574	0.00641515
ENSG00000113494	PRLR				-2.81076		up	3.02566	0.00289306
ENSG00000214694	ARHGEF33				-1.16793		up	3.02562	0.021029
ENSG00000163545	NUAK2				3.11415		up	3.02458	0.00536751
ENSG00000260409	RP11-403B2.7				-3.12856		up	3.02405	0.0108789
ENSG00000169548	ZNF280A				0.917678		up	3.02334	0.00277739
ENSG00000154133	ROBO4				-0.709657		up	3.02054	0.0074028
ENSG00000234476	RP11-496N12.6				-3.13041		up	3.02035	0.00138106
ENSG00000132554	RGS22				-2.51398		up	3.01922	0.0139293
ENSG00000175538	KCNE3				-2.83146		up	3.01825	0.007486
ENSG00000179213	SIGLECL1				-2.37102		up	3.01619	0.038072
ENSG00000268673	LLNLR-249E10.1				-2.93381		up	3.01354	0.0259809
ENSG00000205217	FAM106B				-2.63382		up	3.01352	0.0100749
ENSG00000253746	RP11-527N22.2				-2.97587		up	3.01244	0.000511762
ENSG00000159307	SCUBE1				4.14717		up	3.0105	0.00032424
ENSG00000008226	DLEC1			Parent	0.452004		up	3.01031	0.00277953
ENSG00000175497	DPP10				-2.83586		up	3.00944	0.0220188
ENSG00000198626	RYR2				0.629694		up	3.00922	0.0211967
ENSG00000265790	RNASEH1P1				-2.37771		up	3.00876	0.0405075
ENSG00000225465	RFPL1S				-0.951607		up	3.00803	0.000642285
ENSG00000095303	PTGS1			Parent	2.24947		up	3.00797	0.000426082
ENSG00000189190	ZNF600				0.716272		up	3.00725	0.00296967
ENSG00000168497	SDPR				-0.666286		up	3.0067	0.00459391
ENSG00000060558	GNA15				-0.758113		up	3.00591	0.0181097
ENSG00000186827	TNFRSF4				-1.96781		up	3.00546	0.0319031
ENSG00000176566	DCAF4L2				-2.93798		up	3.00521	0.0149647
ENSG00000142405	NLRP12				-1.24567		up	3.00486	0.0051702
ENSG00000090339	ICAM1	TF			4.14042		up	3.00469	0.00354584
ENSG00000168621	GDNF				-2.93874		up	3.0037	0.00641751
ENSG00000232527	RP11-14N7.2				0.950424		up	3.00334	0.000553737
ENSG00000250616	RP11-455F5.3				0.892933		up	2.99884	0.00651209
ENSG00000087116	ADAMTS2				3.38949		up	2.99779	0.00362536
ENSG00000156113	KCNMA1				-1.41007		up	2.99664	0.0310526
ENSG00000259845	HERC2P10				0.620849		up	2.99608	0.00164822
ENSG00000168685	IL7R				1.35564		up	2.99434	0.000204232
ENSG00000179428	AC073072.5				-3.0439		up	2.99336	0.03757
ENSG00000110148	CCKBR				-1.41447		up	2.9911	0.000947494
ENSG00000259692	RP11-499F3.2				-3.04549		up	2.99019	0.0107405
ENSG00000117228	GBP1			Parent	-2.11179		up	2.98961	0.0359809
ENSG00000102924	CBLN1				-2.28202		up	2.98836	0.0307272
ENSG00000226686	AC012309.5				-3.04649		up	2.98819	0.00339015
ENSG00000196329	GIMAP5			Parent	-3.0478		up	2.98557	0.000149599
ENSG00000231389	HLA-DPA1				2.44825		up	2.98555	0.00116943
ENSG00000125841	NRSN2				1.94301		up	2.9838	0.0112074
ENSG00000228203	RNF144A-AS1				-0.723237		up	2.98295	0.00479643
ENSG00000182156	ENPP7			Parent	-3.15015		up	2.98086	0.0168376
ENSG00000249803	RP11-114H21.2				-2.41621		up	2.98078	0.0390549
ENSG00000248136	MTND6P8			pseudo	-3.15103		up	2.97911	0.0446074
ENSG00000124749	COL21A1				-0.80729		up	2.97634	4.72057e-05
ENSG00000165300	SLITRK5				-3.15297		up	2.97522	0.00133468
ENSG00000237119	LINC01056				-1.51674		up	2.97377	0.0353524
ENSG00000146966	DENND2A				0.469189		up	2.97173	0.0032836
ENSG00000163131	CTSS				-0.318565		up	2.96883	0.0120153
ENSG00000237136	C4orf51				-2.85778		up	2.9656	0.00566484
ENSG00000236816	ANKRD20A7P			pseudo	-2.55785		up	2.96546	0.0205113
ENSG00000184507	NUTM1				-0.505277		up	2.96418	0.00242177
ENSG00000164744	SUN3				1.59696		up	2.96224	0.0102629
ENSG00000154258	ABCA9				-0.805754		up	2.96037	0.0150521
ENSG00000183145	RIPPLY3				-3.00371		up	2.95676	0.00801128
ENSG00000248191	PES1P1			pseudo	-2.54577		up	2.95563	0.00347166
ENSG00000120332	TNN				-2.12411		up	2.9532	0.00841089
ENSG00000133878	DUSP26				-2.58855		up	2.95308	0.0140717
ENSG00000255267	RP11-430H10.2				-2.74708		up	2.95303	0.0217516
ENSG00000095932	C19orf77				-1.12932		up	2.9521	0.0174984
ENSG00000225964	AC017076.5				-2.96463		up	2.95191	0.00571668
ENSG00000095596	CYP26A1				0.938434		up	2.95099	0.0097423
ENSG00000106804	C5				0.924022		up	2.94751	0.000127376
ENSG00000100060	MFNG				2.51957		up	2.9474	0.00059712
ENSG00000137691	C11orf70				-2.46701		up	2.94715	0.00100929
ENSG00000084674	APOB				-3.16783		up	2.9455	0.000424181
ENSG00000005471	ABCB4			Parent	-2.25102		up	2.94514	0.000376584
ENSG00000270640	RP11-373D23.2				-2.03522		up	2.94276	0.0303651
ENSG00000075461	CACNG4				-3.16987		up	2.94143	0.0298559
ENSG00000125804	FAM182A			Parent	-3.0713		up	2.93856	0.0026301
ENSG00000050730	TNIP3				-2.75517		up	2.93685	0.0305412
ENSG00000125910	S1PR4				-2.47226		up	2.93664	0.0264811
ENSG00000135253	KCP				1.25507		up	2.93541	0.00872107
ENSG00000266172	RP11-1109M24.11				-3.17288		up	2.9354	0.0263558
ENSG00000159713	TPPP3				1.51247		up	2.9354	0.0029942
ENSG00000232745	ANKRD20A14P			pseudo	-3.17431		up	2.93254	0.0305568
ENSG00000163216	SPRR2D				-2.09327		up	2.93187	0.0234892
ENSG00000258932	CTD-3006G17.2				-2.29629		up	2.93166	0.0179319
ENSG00000110799	VWF			Parent	1.44832		up	2.93125	0.0174341
ENSG00000240065	PSMB9				3.2401		up	2.93042	0.00270363
ENSG00000228630	HOTAIR				-1.60328		up	2.92936	5.81589e-05
ENSG00000128268	MGAT3				-0.476945		up	2.92807	0.0208303
ENSG00000117069	ST6GALNAC5				1.08428		up	2.92716	2.72467e-05
ENSG00000162624	LHX8				-3.17708		up	2.92701	5.01854e-05
ENSG00000248461	CTD-2207A17.1				-3.17708		up	2.92701	0.0019634
ENSG00000251388	RP11-427M20.1				-3.17752		up	2.92612	0.000208651
ENSG00000057657	PRDM1				-0.264332		up	2.92461	0.000130342
ENSG00000164116	GUCY1A3				-3.17859		up	2.92399	0.0102472
ENSG00000257924	RP11-493L12.5				-2.97867		up	2.92382	0.00022591
ENSG00000228956	AC144521.1				-2.97886		up	2.92344	0.00213664
ENSG00000265766	CXADRP3				-2.82085		up	2.92247	0.00322325
ENSG00000171631	P2RY6				-0.9457		up	2.9218	0.000275545
ENSG00000182687	GALR2				-1.04883		up	2.91756	0.0163974
ENSG00000237238	BMS1P10			pseudo	1.20158		up	2.91504	0.00681786
ENSG00000136267	DGKB				-0.766548		up	2.91498	7.97877e-05
ENSG00000233068	RP1-140K8.1				-3.18322		up	2.91472	0.000851424
ENSG00000196605	ZNF846	TF			-0.174205		up	2.9147	0.00106914
ENSG00000237125	HAND2-AS1				-2.58335		up	2.91446	0.0117044
ENSG00000067840	PDZD4				0.242942		up	2.91416	0.0352476
ENSG00000217950	AC073869.20			pseudo	0.972921		up	2.91313	0.00909196
ENSG00000257869	CTD-2591A6.2				-3.18408		up	2.91301	0.00687316
ENSG00000136110	LECT1				-2.78415		up	2.91287	0.00682501
ENSG00000248998	EFTUD1P2			pseudo	-3.18481		up	2.91154	0.0116415
ENSG00000255836	RP11-157G21.2			pseudo	-1.50457		up	2.90927	0.000705912
ENSG00000264080	CTD-2015H3.1				-3.18639		up	2.90839	0.00361295
ENSG00000198482	ZNF808	TF			1.19897		up	2.90623	0.00200664
ENSG00000144229	THSD7B				-2.35603		up	2.90113	0.00478244
ENSG00000196646	ZNF136	TF			0.338999		up	2.89862	0.0015232
ENSG00000249463	RP11-1E22.1				-0.284415		up	2.89787	0.00399399
ENSG00000185594	SPATA8				-3.19274		up	2.89569	0.0071892
ENSG00000160808	MYL3				-2.89285		up	2.89546	0.000490475
ENSG00000139200	PIANP				-0.356512		up	2.89524	0.00499673
ENSG00000100368	CSF2RB			Parent	-3.19345		up	2.89427	0.00366258
ENSG00000084710	EFR3B				1.7828		up	2.89422	0.00535999
ENSG00000132688	NES				7.24964		up	2.8936	0.000844752
ENSG00000205054	LINC01121				-2.69482		up	2.89153	0.000800238
ENSG00000205853	RFPL3S				-1.16276		up	2.89133	0.00150669
ENSG00000137270	GCM1				-2.28766		up	2.89048	0.00125054
ENSG00000231937	RP11-329E24.6				-2.99571		up	2.88974	0.031662
ENSG00000174326	SLC16A11				-2.03302		up	2.88925	0.0308652
ENSG00000260158	RP11-67H24.2				-3.19812		up	2.88493	0.00353619
ENSG00000220267	ACTBP8			pseudo	-0.500855		up	2.88455	0.047574
ENSG00000186517	ARHGAP30				0.822028		up	2.88423	0.0119019
ENSG00000224034	RP11-445P17.8				-2.89847		up	2.88423	0.008439
ENSG00000176928	GCNT4				-1.71316		up	2.88031	0.0223052
ENSG00000176293	ZNF135			Parent	-2.80125		up	2.87866	0.027029
ENSG00000179817	MRGPRX4			Parent	-3.00189		up	2.87739	0.0275171
ENSG00000108947	EFNB3				0.424726		up	2.87476	0.00804294
ENSG00000187098	MITF	TF			2.06014		up	2.87429	0.00368533
ENSG00000152784	PRDM8				0.294976		up	2.87354	0.00235018
ENSG00000107242	PIP5K1B				-2.17254		up	2.8717	0.000855154
ENSG00000174145	KIAA1239				-1.39136		up	2.87131	0.0459892
ENSG00000149380	P4HA3				0.592368		up	2.86951	0.000268373
ENSG00000170486	KRT72				-2.11458		up	2.86823	0.0324832
ENSG00000007129	CEACAM21				-2.78971		up	2.86776	0.0167265
ENSG00000232230	TPM4P1			pseudo	-2.02542		up	2.86758	0.0330769
ENSG00000198574	SH2D1B				-1.89802		up	2.86736	0.00631277
ENSG00000135063	FAM189A2				0.826056		up	2.86664	0.0191108
ENSG00000257357	RP11-244H18.3				-3.20874		up	2.86368	0.00507955
ENSG00000257635	RP11-536C10.10				-2.69187		up	2.86345	0.00169154
ENSG00000260412	RP11-438B23.2				-3.10955		up	2.86206	0.00801598
ENSG00000110786	PTPN5				-2.89287		up	2.86144	0.000802718
[truncated: 54,800 more rows]
