# Supplementary material for: CD44 alternative splicing senses intragenic DNA methylation in tumors via direct and indirect mechanisms
Source: Nucleic Acids Res. 2021 Jun 4;49(11):6213–37. doi: 10.1093/nar/gkab437 (PMC8216461; doi:10.1093/nar/gkab437)
Supplement: gkab437_Supplemental_Files [file gkab437_supplemental_files.zip › Batsche_Sup Table S3_Hela+siDNMT1 expr & splicing .xls]

## Sheet: HeLa_siRNA DNMT1
									siDNMT1_#1 vs GAPD								siDNMT1_#2 vs GAPD
					total	Gene regulation		* pval<0.05	affected	splicing		* pval<0.05		Gene regulation		* pval<0.05	affected	splicing		* pval<0.05
					up	157	Fold	** pval<0.01	exon	32	Fold	** pval<0.01		147	Fold	** pval<0.01	exon	55	Fold	** pval<0.01		regulators
		Ensembl Id	localization		down	704	change	*** pval<0.001		43	change	*** pval<0.001		320	change	*** pval<0.001		47	change	*** pval<0.001		transcription	splicing	pseudogene	length (bp)
SEPT6		ENSG00000125354	chrX(-):118749690-118829585											DN	1.78	*									6553
AADAT		ENSG00000109576	chr4(-):170981373-171011539			DN	1.5	*																	2981
AARSD1		ENSG00000108825	chr17(-):41102545-41132545			DN	2.16	*	e14	UP	2.6	**													3704
ABCA1		ENSG00000165029	chr9(-):107526839-107690518			UP	1.54	*																	11350
ABCC2		ENSG00000023839	chr10(+):101542502-101611949			UP	1.92	**																Parent	6232
ABCD3		ENSG00000117528	chr1(+):94883969-94984221											DN	1.6	*									7669
ABCG1		ENSG00000160179	chr21(+):43619799-43717352											DN	1.5	*									6124
ABHD10		ENSG00000144827	chr3(+):111697857-111712208			DN	1.56	*																	3021
ABR		ENSG00000159842	chr17(-):906760-1090616											DN	1.75	*	e1	UP	2.16	**				Parent	11709
ACAT2		ENSG00000120437	chr6(+):160183066-160200144			DN	1.91	**																	4374
ACBD5		ENSG00000107897	chr10(-):27484149-27531065			UP	1.59	**																	4339
ACCS	EXT2	ENSG00000110455 // ENSG00000151348	chr11(+):44087475-44266975			DN	1.55	*																	5826
ACN9		ENSG00000196636	chr7(+):96745895-96811073			DN	1.75	**																Parent	2303
ACTC1		ENSG00000159251	chr15(-):35080297-35087889			DN	2.51	***																	4639
ACVR1		ENSG00000115170	chr2(-):158592961-158732352			DN	1.5	**																	3988
ADAMTS8		ENSG00000134917	chr11(-):130274820-130298888			DN	1.63	*																	4523
AGAP5	BMS1P4	ENSG00000172650 // ENSG00000242338	chr10(-):75442452-75442552			dn	1.14		e19	DN	2.21	*													2845
AGPAT5		ENSG00000155189	chr8(+):6565909-6617184			DN	2.11	***																Parent	4681
AHNAK		ENSG00000124942	chr11(-):62283375-62296160											UP	1.54	*									19463
AHRR	PDCD6	ENSG00000063438 // ENSG00000249915	chr5(+):423956-424092	ok (e15)		dn	1.37	*	e15	UP	2.04	**		dn	1.27		e15	UP	2.08	**					7678
AHSA2		ENSG00000173209	chr2(+):61404553-61416060			DN	1.7	**																Parent	8382
AK5		ENSG00000154027	chr1(+):77747662-78025652			UP	1.51	*						UP	1.53	*									6916
AKR1B10		ENSG00000198074	chr7(+):134212344-134226158			UP	1.57	*																Parent	1744
AKR1C1		ENSG00000187134	chr10(+):4934795-5020158											DN	2.07	*									9423
AKR1C2		ENSG00000151632	chr10(-):5031626-5060207											DN	2.87	*									6086
AKR1C3		ENSG00000196139	chr10(+):5119973-5149876											DN	3.55	*									4532
ALDH1A3		ENSG00000184254	chr15(+):101420036-101456829			UP	1.71	*																	5772
ALG8		ENSG00000159063	chr11(-):77811988-77850699											DN	1.6	*									3449
ALPK2		ENSG00000198796	chr18(-):56148484-56296190											UP	2	**									9431
ALS2CR8		ENSG00000138380	chr2(+):203841992-203842055			dn	1.26		e16	DN	2.03	**										transcription			8981
AMACR	C1QTNF3	ENSG00000082196 // ENSG00000242110	chr5(-):34020692-34020847			dn	1.44	*	e8	DN	2.35	**												Parent	4845
AMIGO2		ENSG00000139211	chr12(-):47469490-47473734			DN	2.91	**						DN	1.89	*									3956
AMY2A		ENSG00000243480	chr1(+):104159954-104168398			DN	1.73	***																Parent	1649
ANK3		ENSG00000151150	chr10(-):62332223-62332714			dn	1.46	*	e3	UP	2.03	*													24624
ANKFN1		ENSG00000153930	chr17(+):54230836-54560007											DN	2.39	*									6923
ANKH		ENSG00000154122	chr5(-):14704910-14871820											UP	1.52	**									10868
ANKRD1		ENSG00000148677	chr10(-):92671857-92681033											UP	1.96	*						transcription			1979
ANKRD36B		---	chr2(-):98156497-98156569	no picture		dn	1.33		e29	DN	2.1	*		dn	1.22		e4	UP	2.02	*
ANKRD36C		ENSG00000174501	chr2(-):96521756-96657542			DN	1.98	*																	8749
ANKRD42		ENSG00000137494	chr11(+):82904754-82969324											DN	1.85	*	e10	UP	2.41	*					6724
ANKRD46		ENSG00000186106	chr8(-):101533002-101572012			DN	1.55	*																	5820
ANLN		ENSG00000011426	chr7(+):36429430-36493398			DN	1.73	*																	6012
ANXA10		ENSG00000109511	chr4(+):169013707-169108892											DN	1.96	*									1812
ANXA2P1		ENSG00000213406	chr4(-):154228621-154229963			DN	1.54	*																pseudo	926
AOX1		ENSG00000138356	chr2(+):201450591-201536214			UP	2.05	*						UP	1.51	*									5552
APITD1	CORT	ENSG00000175279 // ENSG00000241563	chr1(+):10494714-10494747			dn	1.18		e3	DN	2.03	**													2857
ARFIP2		ENSG00000132254	chr11(-):6496928-6502676											DN	1.73	*									4225
ARHGAP26		ENSG00000145819	chr5(+):142149972-142606050			DN	1.83	**																Parent	13347
ARHGAP28		ENSG00000088756	chr18(+):6788493-6913779			UP	1.51	*																	11910
ARID2		ENSG00000189079	---											dn	1.12		ae22	DN	2.02	**		transcription			12127
ARL4A		ENSG00000122644	chr7(+):12726533-12728803			DN	1.58	*																Parent	3561
ARL6IP6		ENSG00000177917	chr2(+):153574428-153617691			DN	1.54	*																Parent	3349
ARNTL2		ENSG00000029153	chr12(+):27485853-27573658											DN	1.73	*						transcription			5002
ARRDC3		ENSG00000113369	chr5(-):90664543-90679124											DN	1.84	*									4934
ARV1		ENSG00000173409	chr1(+):231114788-231136471			DN	1.79	*																	1987
ASAH1		ENSG00000104763	chr8(-):17913934-17942477											DN	2.62	*									5051
ASAH2B		ENSG00000204147	chr10(+):52499696-52515125											DN	1.54	*									4309
ASH2L		ENSG00000129691	chr8(+):37963047-37997220											DN	1.82	*						transcription		Parent	5795
ASNS		ENSG00000070669	chr7(-):97481438-97601662			UP	2.22	*	e4	DN	2.77	**												Parent	4455
ASXL1		ENSG00000171456	chr20(+):30947550-30947594											dn	1.09		e3	UP	2.09	*					9417
ATAD3C		ENSG00000215915	chr1(+):1385068-1405538											DN	1.69	*									3976
ATE1		ENSG00000107669	chr10(-):123502456-123688316											dn	1.09		e8	DN	2.05	***					5690
ATG10		ENSG00000152348	chr5(+):81267844-81550778											DN	2.15	*									5449
ATG7		ENSG00000197548	chr3(+):11314066-11599137											DN	1.58	*									8833
ATL1		ENSG00000198513	chr14(+):51098947-51099782											dn	1.09		e15	UP	2.02	*					4375
ATL3		ENSG00000184743	chr11(-):63391560-63439444											DN	1.6	**									7600
ATP10D		ENSG00000145246	chr4(+):47487316-47595503			DN	1.82	**																	7965
ATP11B		ENSG00000058063	chr3(+):182511291-182639419											UP	1.83	*									9196
ATP1A1		ENSG00000163399	chr1(+):116915004-116947394											DN	1.53	*									7261
ATP1B3		ENSG00000069849	chr3(+):141595482-141645356			DN	2.13	**																	2584
ATP2B1		ENSG00000070961	chr12(-):89983809-90049887			DN	1.65	*																	9491
ATP5F1		ENSG00000116459	chr1(+):111991462-112004523											DN	1.57	*								Parent	3383
ATP6V0A4		ENSG00000105929	chr7(-):138391040-138482941			UP	1.64	*																	4034
ATP8B4		ENSG00000104043	chr15(-):50254174-50254217											dn	1.07		e16	UP	2.01	*					10861
AURKA		ENSG00000087586	chr20(-):54944445-54967284			DN	2.22	***																Parent	2928
AZI2		ENSG00000163512	chr3(-):28363844-28390465			DN	1.63	**																	6349
B3GNT5		ENSG00000176597	chr3(+):182971045-182991172			DN	4.08	**						DN	2.68	**								Parent	8140
B4GALT2		ENSG00000117411	chr1(+):44445106-44456839											DN	1.68	*									3778
B4GALT4		ENSG00000121578	chr3(-):118930587-118959735			DN	1.6	*																	7145
BBX		ENSG00000114439	chr3(+):107508634-107508723											dn	1.17		e16	DN	2.25	**					11877
BCAP29		ENSG00000075790	chr7(+):107220665-107260917			DN	1.87	*																	8409
BCAR3		ENSG00000137936	chr1(-):94027344-94312718			DN	1.66	*																	5072
BCL10		ENSG00000142867	chr1(-):85732636-85743568			DN	1.73	*														transcription			2819
BCL2L11		ENSG00000153094	chr2(+):111907621-111907724			dn	1.04		e7	UP	2.26	*													6660
BDH2		ENSG00000164039	chr4(-):103999254-104021017											DN	1.91	*								Parent	3383
BET1		ENSG00000105829	chr7(-):93592085-93633667			DN	2.83	*						DN	1.64	*								Parent	5247
BHLHE40		ENSG00000134107	chr3(+):5021122-5026861											DN	1.5	*						transcription			3837
BIRC3		ENSG00000023445	chr11(+):102188226-102208464			DN	2.18	*																	7484
BLMH		ENSG00000108578	chr17(-):28575223-28619012			DN	1.52	*																	5122
BLVRA		ENSG00000106605	chr7(+):43798285-43846939											DN	1.84	*									1819
BMP6		ENSG00000153162	chr6(+):7726332-7881738			DN	2.12	**														transcription		Parent	2780
BMPR2		ENSG00000204217	chr2(+):203241573-203425064			DN	1.66	*														transcription			11893
BORA		ENSG00000136122	chr13(+):73301981-73330332			DN	1.58	**																	2762
BPHL		ENSG00000137274	chr6(+):3118605-3153428			DN	1.83	**						dn	1.86		e2	UP	2.08	*					5780
BRMS1L		ENSG00000100916	chr14(+):36295611-36401531											UP	1.57	*									3897
BSCL2	HNRNPUL2	ENSG00000168000 // ENSG00000214753	chr11(-):62457747-62494944											DN	1.62	*									4004
BTN3A1		ENSG00000026950	chr6(+):26402465-26415435											DN	1.62	*									5547
BUB1		ENSG00000169679	chr2(-):111395275-111435640			DN	1.65	*																	6032
C10orf126		ENSG00000204365	chr10(+):29135337-29170824											UP	1.63	*									2149
C11orf54		ENSG00000182919	chr11(+):93474793-93499308											DN	1.8	*									6269
C11orf95		ENSG00000188070	chr11(-):63527365-63529844			DN	2.74	**						DN	2.33	*									5745
C12orf26		ENSG00000127720	chr12(+):82832497-82832570											dn	1.01		e8	DN	2.43	*					3672
C12orf75		ENSG00000235162	chr12(+):105724411-105765296			DN	1.88	*																	2693
C13orf15		ENSG00000102760	chr13(+):42031686-42045013			UP	1.77	**																	1032
C14orf126	HEATR5A	ENSG00000129493	chr14(-):31761808-31926667			UP	1.6	*						dn	1.79		e2	DN	3.92	**					10302
C14orf166		ENSG00000087302	chr14(+):52456193-52471414											DN	1.53	*								Parent	2334
C14orf93		ENSG00000100802	chr14(-):23459275-23459336			dn	1.22		e6	DN	2.01	*													3250
C17orf57	ITGB3	ENSG00000259207	chr17(+):45438744-45438887											dn	1.04		e28	DN	2.03	*					4913
C17orf80		ENSG00000141219	chr17(+):71228372-71245015											DN	1.67	*								Parent	4661
C1D		ENSG00000197223	chr2(-):68269335-68290142			DN	1.58	*														transcription		Parent	3581
C1GALT1		ENSG00000106392	chr7(+):7273889-7283974											DN	1.6	*								Parent	7805
C1orf135		ENSG00000127423	chr1(-):26158414-26185903			DN	1.59	*																	2352
C1orf198		ENSG00000119280	chr1(-):230972866-231005335											UP	1.71	*									5161
C1orf27		ENSG00000157181	chr1(+):186344954-186390502			DN	1.81	**																	4153
C1orf96		ENSG00000154429	chr1(-):229456761-229479041			DN	1.51	*																	6257
C2	CFB	ENSG00000166278	chr6(+):31865562-31919860			DN	1.68	*																	5536
C20orf3		ENSG00000101474	chr20(-):24943581-24973566											DN	2.31	**									2454
C21orf91		ENSG00000154642	chr21(-):19161285-19191683			UP	1.52	**																	6235
C2CD2		ENSG00000157617	chr21(-):43305221-43373999											UP	1.57	*									8602
C2orf43		ENSG00000118961	chr2(-):20884172-21022861											DN	1.69	*									4277
C2orf89		ENSG00000186854	chr2(-):85048793-85108369			DN	1.54	*																Parent	8771
C3orf52		ENSG00000114529	chr3(+):111805182-111849851			DN	1.76	*																	6021
C4orf21		ENSG00000138658	chr4(-):113460497-113558151			DN	1.57	*																	9100
C4orf27		ENSG00000056050	chr4(-):170650620-170679064			DN	1.51	*																Parent	1436
C4orf33		ENSG00000151470	chr4(+):130014840-130034482			DN	1.5	*																Parent	7015
C5orf34		ENSG00000172244	chr5(-):43486804-43515187			DN	1.92	**						DN	1.61	*									3011
C5orf35		ENSG00000155542	chr5(+):56205100-56221359			DN	1.58	*																	2535
C5orf43		ENSG00000188725	chr5(-):60453531-60458297			UP	1.7	**						UP	1.89	*								Parent	2889
C5orf54		ENSG00000221886	chr5(-):159820543-159827043			UP	1.63	*																	2925
C6orf115		ENSG00000146386	chr6(+):139349840-139364439			DN	1.73	*																	1200
C6orf130	UNC5CL	ENSG00000124602	chr6(-):40994772-41040324			DN	2.34	*																	2986
C6orf141		ENSG00000197261	chr6(+):49518379-49529625											DN	1.5	**									3186
C6orf72		ENSG00000055211	chr6(+):149887410-149912427			DN	1.74	*																	2248
C7orf23		ENSG00000135185	chr7(-):86825480-86849049			DN	1.52	*																	3269
C7orf31		ENSG00000153790	chr7(-):25174307-25219973			DN	1.63	*																	3837
C8orf22		ENSG00000168333	chr8(+):49984907-49988642			UP	3.27	***						UP	3.05	*									2059
C8orf4		ENSG00000176907	chr8(+):40010982-40012442			DN	2.1	**																	1833
C8orf50		---	chr8(-):28553728-28558981											DN	1.74	*						#N/A	#N/A	#N/A	#N/A
C9orf41		ENSG00000156017	chr9(-):77595934-77643310			DN	1.65	**																	4610
C9orf43		ENSG00000157653	chr9(+):116172935-116191887											DN	1.74	*	e7	DN	2.08	*					2290
CA5BP1		ENSG00000186312	chrX(+):15721015-15721483			UP	1.69	*																pseudo	2409
CAB39		ENSG00000135932	chr2(+):231577665-231685790			DN	1.58	*																Parent	5360
CABLES1		ENSG00000134508	chr18(+):20714528-20838618			UP	1.61	**																	6654
CABYR		ENSG00000154040	chr18(+):21718955-21741563			UP	1.68	*																Parent	3195
CALU		ENSG00000128595	chr7(+):128379346-128411531			DN	1.58	*																Parent	4537
CAMKMT		ENSG00000143919	chr2(+):44589091-44999729											UP	1.6	*	e4	DN	2.12	*					3991
CANT1		ENSG00000171302	chr17(-):76987799-77005875											DN	1.51	**								Parent	4414
CAPN2		ENSG00000162909	chr1(+):223889254-223963718			DN	1.55	***																	8792
CAPZA2		ENSG00000198898	chr7(+):116502591-116559312			DN	1.51	*																Parent	8386
CARD6		ENSG00000132357	chr5(+):40841286-40860268											DN	1.65	*									4397
CASP2		ENSG00000106144	chr7(+):142985516-143002915											DN	1.89	*									8020
CASP6		ENSG00000138794	chr4(-):110609785-110624629			DN	1.64	*						DN	1.52	**									1936
CAV1		ENSG00000105974	chr7(+):116164842-116201230											UP	1.55	*						transcription			4077
CBWD2		ENSG00000136682	chr2(+):114195268-114253746			DN	2.08	**																	8308
CCDC109B		ENSG00000005059	chr4(+):110481361-110609874			DN	1.62	*																	3558
CCDC132		ENSG00000004766	chr7(+):92861653-92988337			DN	1.58	**																	7359
CCDC144B		ENSG00000154874	chr17(-):18441117-18528930			DN	2.2	*																	10105
CCDC150		ENSG00000144395	chr2(+):197504278-197597524			DN	1.92	**																Parent	9687
CCDC152		ENSG00000198865	chr5(+):42756920-42802459			DN	1.52	*																	3431
CCDC18		ENSG00000122483	chr1(+):93646078-93744163			DN	1.64	*																	5633
CCDC34		ENSG00000109881	---											dn	1.03		ae3	DN	2.26	*				Parent	3733
CCDC53		ENSG00000120860	chr12(-):102406720-102455847			DN	1.72	**																Parent	2593
CCDC6		ENSG00000108091	chr10(-):61548522-61666414			UP	1.54	**																	7345
CCDC76		ENSG00000122435	chr1(+):100598706-100616053			DN	1.62	*																	4133
CCDC80		ENSG00000091986	chr3(-):112323411-112360121			UP	2.19	**																	5305
CCDC99		ENSG00000040275	chr5(+):169010739-169031779			DN	2.12	*																	4777
CCL13		ENSG00000181374	chr17(+):32683471-32685628			UP	3.8	**																	851
CCL8		ENSG00000108700	chr17(+):32646259-32648421			UP	1.87	**																	1261
CCNA2		ENSG00000145386	chr4(-):122738548-122745071			DN	1.88	*																	2797
CCNB1		ENSG00000134057	chr5(+):68462948-68474068			DN	1.86	**																	2558
CCNB2		ENSG00000157456	chr15(+):59397320-59417249			DN	1.66	*																Parent	1825
CCNE1		ENSG00000105173	chr19(+):30302901-30315219			DN	2.22	**						DN	1.99	*						transcription			2568
CCNG2		ENSG00000138764	chr4(+):78078363-78354540			DN	1.63	*	ae3	UP	2.11	**													7471
CCR6	FGFR1OP	ENSG00000112486 // ENSG00000213066	chr6(+):167412816-167552626			DN	1.62	*																	4226
CCT3		ENSG00000163468	chr1(-):156278752-156308083											DN	2.68	*								Parent	4018
CCT4		ENSG00000115484	chr2(-):62095564-62115791											DN	1.63	*								Parent	2830
CCZ1B		ENSG00000146574	chr7(-):6837992-6866401			DN	1.58	*						DN	1.68	*								Parent	7316
CD109		ENSG00000156535	chr6(+):74405827-74538036			DN	1.68	*						DN	2.07	*									9563
CD44		ENSG00000026508	chr11(+):35160417 - 35253942						e6-e13	dn	manual curation (sup fig S4H)						e6-e14	dn	manual curation (sup fig S4H)
CD47		ENSG00000196776	chr3(-):107762147-107809894			DN	1.72	*																Parent	7895
CD58		ENSG00000116815	chr1(-):117057157-117113661			DN	1.69	*																	1783
CD81		ENSG00000110651	chr11(+):2398549-2418626											DN	1.76	**									7394
CD83		ENSG00000112149	chr6(+):14117911-14137090											DN	2.08	*								Parent	2471
CDC14A		ENSG00000079335	chr1(+):100810581-100985832			DN	1.68	*																	5729
CDC20		ENSG00000117399	chr1(+):43824599-43828874			DN	1.79	**																Parent	2038
CDC23		ENSG00000094880	chr5(-):137520373-137549030											DN	1.67	*									4616
CDC25A		ENSG00000164045	chr3(-):48199865-48229889			DN	1.67	*						DN	1.61	**									4117
CDC42		ENSG00000070831	chr1(+):22416436-22416984											dn	1.05		e9	UP	2.27	*				Parent	3470
CDCA7L		ENSG00000164649	chr7(-):21940518-21985517											DN	1.57	***								Parent	4074
CDCA8		ENSG00000134690	chr1(+):38158153-38175389			DN	1.54	*																Parent	2469
CDCP1		ENSG00000163814	chr3(-):45123770-45187914			DN	1.85	***																	6507
CDCP2	CYB5RL	ENSG00000157211 // ENSG00000215883	---											dn	1.61		ae5	UP	2.13	*					3123
CDH11		ENSG00000140937	chr16(-):64980683-65155995			DN	2.4	*																	9920
CDK1		ENSG00000170312	chr10(+):62538123-62553924			DN	1.51	*														transcription			3909
CDK11A	CDK11B // GNB1 // SLC35E2B	ENSG00000008128 // ENSG00000078369 // ENSG00000189339	chr1(-):1737914-1737977			dn	1		e8	DN	2.29	*										transcription		Parent	4707
CDK14		ENSG00000058091	chr7(+):90193087-90839908			DN	1.7	*																	6841
CDK7		ENSG00000134058	chr5(+):68530687-68573248			DN	1.78	*														transcription		Parent	2363
CDKAL1		ENSG00000145996	chr6(+):20534686-20600028			DN	1.76	*						DN	2.44	*									3358
CDKL1		ENSG00000100490	chr14(-):50796765-50883179			UP	1.77	**																	5961
CDKN3		ENSG00000100526	chr14(+):54863673-54886932			DN	1.87	*																	1829
CDRT1	TRIM16	ENSG00000221926 // ENSG00000241322	chr17(-):15501846-15501967			dn	1.36		e19	DN	2.58	**					ae6-ae10	up	manual curation						4285
CDRT4	FAM18B2	ENSG00000175106 // ENSG00000239704	chr17(-):15339338-15466904											DN	1.53	*									3242
CDS1		ENSG00000163624	chr4(+):85504126-85570339											UP	2.05	*									4461
CENPH		ENSG00000153044	chr5(+):68485392-68506183			DN	1.6	**																	2244
CENPQ		ENSG00000031691	chr6(+):49431091-49460813			DN	2.07	*																	1733
CENPW		ENSG00000203760	chr6(+):126660935-126804465			DN	2.51	*																	795
CEP152		ENSG00000103995	chr15(-):49030136-49103349			DN	1.55	*																	8168
CEP44		ENSG00000164118	chr4(+):175252633-175254531											dn	1.18		e14	UP	2.3	*					7132
CEP55		ENSG00000138180	chr10(+):95256389-95325718			DN	1.56	**																	3271
CEP97		ENSG00000182504	chr3(+):101443435-101489405			DN	1.58	*																	9550
CFI		ENSG00000205403	chr4(-):110661852-110723207			UP	1.61	*																	3873
CGA		ENSG00000135346	chr6(-):87795218-87804828											DN	2.47	*									710
CHCHD1		ENSG00000172586	chr10(+):75541803-75543129			DN	1.77	*																Parent	1483
CHCHD7		ENSG00000170791	chr8(+):57124348-57131357			DN	1.63	**																	5866
CHEK2		ENSG00000183765	chr22(-):29083731-29138418											DN	1.65	*								Parent	4145
CHIC1		ENSG00000204116	chrX(+):72782981-72906935			UP	2	*																	6939
CHST10		ENSG00000115526	chr2(-):101008323-101034118			DN	1.53	*																	4482
CIDEB		ENSG00000136305	chr14(-):24774302-24780655											UP	1.57	*									3198
CIT		ENSG00000122966	chr12(-):120123595-120315095			DN	1.82	*																	13230
CKAP2L		ENSG00000169607	chr2(-):113493930-113522206			DN	1.9	*																	5473
CKMT1A		ENSG00000223572	chr15(+):43985126-43991872											UP	1.71	***									3088
CKS1B		ENSG00000173207	chr1(+):154947157-154952930			DN	1.84	**																Parent	2338
CKS2		ENSG00000123975	chr9(+):91926113-91931617			DN	1.59	*																Parent	613
CLGN		ENSG00000153132	chr4(-):141309605-141348812											DN	1.99	**									3730
CLPTM1L		ENSG00000049656	chr5(-):1317868-1345003											DN	2.68	*									6557
CMPK1		ENSG00000162368	chr1(+):47799551-47844510			DN	1.56	*																Parent	3844
CMTM8		ENSG00000170293	chr3(+):32280171-32411811											DN	1.65	*									1174
COBLL1		ENSG00000082438	chr2(-):165536705-165698678											UP	2.13	*	e1	DN	2.74	*					17176
COCH		ENSG00000100473	chr14(+):31343750-31364259			DN	1.78	**						DN	1.88	*									3623
COG4		ENSG00000103051	chr16(-):70542569-70542727			dn	1.05		e8	DN	2.07	*													4786
COG6		ENSG00000133103	chr13(+):40239233-40239291											dn	1.15		e5	DN	2	*					8051
COL14A1		ENSG00000187955	---											dn	1.33		ae24	UP	2.21	*					8568
COMMD10		ENSG00000145781	chr5(+):115420697-115628983			DN	1.77	*																	2464
COMT		ENSG00000093010	chr22(+):19929305-19957452											DN	1.51	*									5195
COQ10B		ENSG00000115520	chr2(+):198318229-198339851											UP	1.57	*								Parent	2722
COQ3		ENSG00000132423	chr6(-):99817276-99842088			DN	1.66	***																	1458
COX11		ENSG00000166260	chr17(-):53029267-53046064			DN	1.53	*																Parent	6488
CPA4		ENSG00000128510	chr7(+):129932974-129964019			UP	1.92	**																	3958
CPM		ENSG00000135678	chr12(-):69248221-69380788											DN	1.64	*									7535
CPNE2		ENSG00000140848	chr16(+):57126506-57181876			DN	1.72	*						DN	1.52	**									7380
CPS1		ENSG00000021826	chr2(+):211342433-211543829			DN	3.32	**																	10444
CREBL2		ENSG00000111269	chr12(+):12764826-12798041			UP	1.55	*														transcription			3922
CREM		ENSG00000095794	chr10(+):35415851-35501883			DN	1.73	*	e11	DN	2.1	**										transcription			5695
CRISPLD1		ENSG00000121005	chr8(+):75896750-75946791			DN	1.5	*																	4543
CSGALNACT2		ENSG00000169826	chr10(+):43633934-43680750			UP	1.52	**						UP	1.5	*								Parent	3752
CSNK2A2		ENSG00000070770	chr16(-):58191814-58697374											dn	1.39		e13	DN	2	*					6905
CSRP2BP		ENSG00000149474	chr20(+):18122964-18169015											DN	1.57	*								Parent	4251
CST4		ENSG00000101441	chr20(-):23666277-23669662											DN	1.6	*									751
CSTA		ENSG00000121552	chr3(+):122044095-122060511			UP	2	*																	1373
CTGF		ENSG00000118523	chr6(-):132269213-132272513											UP	2.46	**									2339
CTNS		ENSG00000040531	chr17(+):3539773-3564835											DN	1.55	**									3398
CTXN1		ENSG00000178531	chr19(-):7989372-7991051			UP	1.64	**																	1272
CWF19L1		ENSG00000095485	chr10(-):101992050-102027437			DN	2.25	***																	3985
CXADRP3		---	chr18(-):14477956-14498705			DN	1.54	**						DN	1.83	*									1955
CXCL1		ENSG00000163739	chr4(+):74735121-74736953			DN	2.87	*																Parent	1296
CXCL3		ENSG00000163734	chr4(-):74902314-74904524			DN	1.51	*																	2219
CXCR4		ENSG00000121966	chr2(-):136871919-136875719			DN	1.75	**																	2224
CXCR7		ENSG00000144476	chr2(+):237467008-237490992			DN	1.91	*						DN	1.73	*									2258
CYFIP2		ENSG00000055163	chr5(+):156693091-156820215			DN	1.78	*																	10509
CYP24A1		ENSG00000019186	chr20(-):52769988-52790512			DN	2.71	***						DN	2.47	**									3972
CYP51A1	LRRD1	ENSG00000001630 // ENSG00000240720	chr7(-):91741466-91808849			DN	1.57	**																Parent	4074
CYR61		ENSG00000142871	chr1(+):86045883-86049397			DN	1.83	*																	2455
DAB1		ENSG00000173406	chr1(-):57460455-58716211			UP	1.54	***	ae10-11	dn	manual curation			UP	2.69	**	e10-e17	up	manual curation						7846
DAB2		ENSG00000153071	chr5(-):39371780-39425082			UP	1.64	*														transcription			7714
DARS2		ENSG00000117593	chr1(+):173793818-173827682			DN	1.59	*																	3689
DAZAP2		ENSG00000183283	chr12(+):51632608-51640501			DN	2.12	*	ae5	UP	2.96	*												Parent	5731
DBF4		ENSG00000006634	chr7(+):87505537-87538856			DN	1.69	*																Parent	4583
DBI		ENSG00000155368	chr2(+):120124553-120130120			DN	1.56	*																Parent	2499
DCBLD1		ENSG00000164465	chr6(+):117803820-117891018			DN	2.01	**						DN	1.92	*									6819
DCBLD2		ENSG00000057019	chr3(-):98514814-98620533			DN	1.52	**																	11274
DCN		ENSG00000011465	chr12(-):91539310-91573322			UP	1.63	*																	8083
DDA1		ENSG00000130311	chr19(+):17420354-17431098											DN	1.9	*									4596
DDIT4L		ENSG00000145358	chr4(-):101107029-101111625			DN	1.54	*																	2994
DDR2		ENSG00000162733	chr1(+):162602253-162750237			UP	2.12	*																	10730
DDX11		ENSG00000013573	---											dn	1.3	*	ae27	UP	2.01	*				Parent	8374
DDX58		ENSG00000107201	chr9(-):32455705-32526344											DN	1.73	**	e1	UP	2.08	*					5225
DDX60		ENSG00000137628	chr4(-):169137443-169239958											DN	1.92	**								Parent	6750
DENND4A		ENSG00000174485	chr15(-):65952960-66084631			UP	1.8	*														transcription		Parent	8902
DEPDC1		ENSG00000024526	chr1(-):68962635-68962765			dn	1.63		e1	UP	2.01	**												Parent	5904
DEPDC1B		ENSG00000035499	chr5(-):59892740-59995988			DN	1.72	**						DN	1.93	*									3806
DEPDC5		ENSG00000100150	chr22(+):32180800-32180861											dn	1.15		e12	DN	2.24	*					8587
DEPTOR		ENSG00000155792	chr8(+):120885957-121063151											UP	2.34	**									2622
DGKA		ENSG00000065357	chr12(+):56319482-56347811											DN	1.66	*									10215
DHCR7		ENSG00000172893	chr11(-):71139239-71159470											DN	1.65	*									4160
DHFR		ENSG00000228716	chr5(-):79922700-79950790			DN	1.56	*														transcription		Parent	4409
DIAPH3		ENSG00000139734	chr13(-):60239726-60738061			DN	1.55	***																	5612
DKK3		ENSG00000050165	chr11(-):12023847-12023984			dn	1.01		e5	DN	2.34	**													5059
DLEU2		ENSG00000231607	chr13(-):50601376-50699856			DN	1.65	*						DN	1.81	**									2728
DLGAP5		ENSG00000126787	chr14(-):55614839-55658396			DN	1.61	**						DN	1.6	*								Parent	3667
DLST		ENSG00000119689	chr14(+):75348596-75370443			dn	1.11		e10	DN	2.26	**		DN	1.66	*								Parent	4550
DMC1		ENSG00000100206	chr22(-):38914954-38966201											DN	1.52	**									3025
DMD		ENSG00000198947	chrX(-):31137338-33357558			DN	1.82	*																	18178
DNAJA4		ENSG00000140403	---											dn	1.19		ae6	DN	2.44	*					6591
DNAJB11		ENSG00000090520	chr3(+):186285192-186303588			DN	1.54	*																	6040
DNMT1		ENSG00000130816	chr19(-):10244021-10305812	siRNA target		DN	2.59	***						DN	1.82	**						transcription			9805
DOCK11		ENSG00000147251	chrX(+):117629872-117820123											UP	1.84	*									6664
DPH5		ENSG00000117543	chr1(-):101455183-101491644			DN	1.52	*																	2970
DPY19L1		ENSG00000173852	chr7(-):34961081-35077653			DN	1.86	*																Parent	5698
DPYSL2		ENSG00000092964	chr8(+):26371547-26515693											DN	1.66	**	e4	DN	3.21	*					7052
DR1		ENSG00000117505	chr1(+):93811464-93828146			DN	1.66	*														transcription			10949
DROSHA		ENSG00000113360	chr5(-):31374902-31532186			DN	1.87	*																	7780
DSC2		ENSG00000134755	chr18(-):28646007-28682377			UP	2.1	**																	5237
DSG2		ENSG00000046604	chr18(+):29078204-29126877											DN	1.85	*									6190
DST		ENSG00000151914	---	ok (ae39)		dn	1.19		ae39	DN	2.39	**		dn	1.13		ae39	DN	2.28	*					41453
DTD1		ENSG00000125821	chr20(+):18568575-18758805			DN	2.67	**																	3185
DTL		ENSG00000143476	chr1(+):212209023-212278186											DN	1.54	*									4892
DTWD1		ENSG00000104047	chr15(+):49913237-49936246			DN	1.76	*																Parent	3960
DTYMK		ENSG00000168393	chr2(-):242615166-242626322											DN	1.63	*									2451
DUSP12		ENSG00000081721	chr1(+):161719560-161726951			DN	2.12	***																	1762
DUSP23		ENSG00000158716	chr1(+):159750766-159752333			DN	1.53	*						DN	1.58	*									825
DUSP7		ENSG00000164086	chr3(-):52084330-52090289											DN	1.7	*									5648
DZIP1		ENSG00000134874	chr13(-):96233371-96296960											DN	1.61	*									8469
E2F5		ENSG00000133740	chr8(+):86089458-86129387			DN	3.06	***						DN	1.85	*	e7	DN	2.2	**		transcription			5922
ECH1		ENSG00000104823	---											dn	1.6		ae5	UP	2.35	*					2467
EDIL3		ENSG00000164176	chr5(-):83236425-83680611			DN	2.19	**																	5738
EFCAB11		ENSG00000140025	chr14(-):90261340-90421074			DN	1.75	*																	8306
EFHA1		ENSG00000165487	chr13(-):22088492-22088557											dn	1.22		e8	DN	2.09	*					3639
EFHC1		ENSG00000096093	chr6(+):52284540-52387892											DN	1.75	*									7510
EFNA1		ENSG00000169242	chr1(+):155099936-155107333			DN	1.62	***																	2539
EGFL8	PPT2	ENSG00000241404	chr6(+):32121301-32136062			DN	1.52	*																	2621
EGFLAM		ENSG00000164318	chr5(+):38258533-38465581			DN	1.66	*																	5724
EIF1AD		ENSG00000175376	chr11(-):65764017-65769601											DN	1.57	*									3327
EIF2S1		ENSG00000134001	chr14(+):67827045-67852156			DN	1.95	**																	5651
EIF4H		ENSG00000106682	---			dn	1.16		ae4	DN	2.14	**												Parent	3191
ELK3		ENSG00000111145	chr12(+):96588207-96661608			DN	1.66	*						DN	2.59	*						transcription			4648
ELOVL2		ENSG00000197977	chr6(-):10980995-11044624			DN	1.7	**																	3997
ELOVL5		ENSG00000012660	chr6(-):53132196-53213949			DN	1.52	**						DN	1.7	*									4223
EMD		ENSG00000102119	chrX(+):153607723-153609881											DN	1.81	*									2020
EML1		ENSG00000066629	chr14(+):100204069-100407874			DN	1.52	**																	8899
EMR2		ENSG00000127507	chr19(-):14887538-14887739			dn	1.18		e2	UP	2.05	*													8622
ENTPD4		ENSG00000197217	chr8(-):23291830-23291991											dn	1.11		e12	DN	2.04	**					7064
ENY2		ENSG00000120533	chr8(+):110346553-110358182			DN	1.52	**														transcription		Parent	6783
EPB41L4A		ENSG00000129595	chr5(-):111494098-111494139											dn	1.04		e25	UP	2.77	*					8579
EPGN		ENSG00000182585	chr4(+):75174188-75181024											UP	1.53	**									1814
EPHX1		ENSG00000143819	chr1(+):225997797-226033264											DN	1.68	*									2504
EPS8		ENSG00000151491	chr12(-):15773098-15942510			UP	1.54	*	e10	UP	2.29	**													6200
ERC1		ENSG00000082805	chr12(+):1100416-1602697			UP	1.7	**														transcription			13484
ERC2		ENSG00000187672	chr3(-):55717822-55717887											dn	1.27		e16	DN	2.29	**					7933
ERCC6	PGBD3	ENSG00000225830 // ENSG00000243251	chr10(-):50664492-50747589			UP	1.55	**														transcription			8840
ERP29		ENSG00000089248	chr12(+):112451212-112460550											DN	1.5	*								Parent	3083
ERP44		ENSG00000023318	chr9(-):102741461-102861322											DN	1.51	*								Parent	4854
ERRFI1		ENSG00000116285	chr1(-):8071783-8086368			UP	1.85	*																	4186
ESYT1		ENSG00000139641	chr12(+):56522035-56538457											DN	1.8	*									5493
ETAA1		ENSG00000143971	chr2(+):67624442-67641772			DN	1.87	*																	3486
ETF1		ENSG00000120705	chr5(-):137841788-137878918			DN	1.53	*																Parent	4601
ETV1		ENSG00000006468	chr7(-):13932655-14030874			DN	1.86	**														transcription			9686
ETV4		ENSG00000175832	chr17(-):41605212-41623704			DN	2.27	**						DN	2.08	*						transcription			3607
EXOC4		ENSG00000131558	chr7(+):132937826-133750512			DN	3.38	***																	9466
EYA4		ENSG00000112319	chr6(+):133561736-133852551											UP	1.68	*									8968
FABP5		ENSG00000164687	chr8(+):82192769-82197011			DN	1.66	*																Parent	2077
FAF2		ENSG00000113194	chr5(+):175875378-175937074			DN	1.51	*																Parent	5954
FAHD2B		ENSG00000144199	chr2(-):97749324-97760582			DN	1.51	*						DN	1.61	*								Parent	2662
FAM111B		ENSG00000189057	chr11(+):58874655-58894867											DN	1.57	**									3857
FAM122C		ENSG00000156500	chrX(+):133988121-133989322			dn	1.69		e16	DN	2	**													6450
FAM126A		ENSG00000122591	chr7(-):22980899-23053748			DN	1.64	**						DN	1.53	*									6913
FAM134B		ENSG00000154153	chr5(-):16473166-16617094			UP	1.97	*																	4568
FAM200B		ENSG00000237765	chr4(+):15683375-15692062											UP	1.59	*									4817
FAM213B		ENSG00000157870	chr1(+):2518217-2522908			DN	1.57	**																	3346
FAM32A		ENSG00000105058	chr19(+):16296229-16302857											DN	1.52	*							splicing	Parent	1921
FAM46A		ENSG00000112773	chr6(-):82455448-82462429											DN	1.77	**									6053
FAM54A		ENSG00000146410	chr6(-):136552168-136571430			DN	1.5	***																Parent	2450
FAM69A		ENSG00000154511	chr1(-):93298453-93427013			DN	3.18	*																	2574
FAM86B1	FAM86DP	ENSG00000186523 // ENSG00000244026	chr3(-):75470705-75484199			DN	1.76	*																Parent	4232
FAM91A2		---	chr1(+):149576161-149651107			DN	1.52	**														#N/A	#N/A	#N/A	#N/A
FAM98A		ENSG00000119812	chr2(-):33808728-33824368			DN	2.38	*																	4921
FAP		ENSG00000078098	chr2(-):163027195-163100045			DN	1.95	**	e12	UP	2.12	**		DN	2.01	**									7003
FASTKD1		ENSG00000138399	chr2(-):170384390-170436950			DN	1.53	*																Parent	4451
FASTKD3		ENSG00000124279	chr5(-):7859273-7869125			DN	1.58	*																Parent	2857
FBLN5		ENSG00000140092	chr14(-):92335755-92414022			DN	1.69	**																	4973
FBXO5		ENSG00000112029	chr6(-):153291658-153304714			DN	1.79	**														transcription			3823
FBXW10		ENSG00000171931	chr17(+):18647339-18682661											UP	1.61	*									4401
FCGR2A	HSPA6	ENSG00000143226 // ENSG00000173110	chr1(+):161472292-161496378											DN	1.68	*									5314
FDPS		ENSG00000160752	chr1(+):155278703-155290459			DN	1.69	*						DN	1.5	*								Parent	3718
FEZ2		ENSG00000171055	chr2(-):36779383-36825324			DN	2.13	**						DN	1.56	**									6828
FGFBP1		ENSG00000137440	chr4(-):15937195-15939970			DN	2.01	*																Parent	1359
FHL3		ENSG00000183386	chr1(-):38462444-38471187											DN	1.66	*									2004
FHOD3		ENSG00000134775	chr18(+):34261399-34261533											dn	1.23	*	e16	DN	2.36	*					7965
FIG4		ENSG00000112367	chr6(+):110012468-110146631											DN	1.63	**									3608
FLRT3		ENSG00000125848	chr20(-):14303634-14318254			UP	1.83	*																	5190
FMR1		ENSG00000102081	chrX(+):146993469-147032639			UP	1.6	*																	5630
FN1		ENSG00000115414	chr2(-):216225164-216300796			DN	1.76	**																	17315
FOXO4		ENSG00000184481	chrX(+):70316053-70323384			UP	1.92	*														transcription			3447
FOXP2		ENSG00000128573	chr7(+):113726382-114330960			UP	1.92	***	e18	DN	2.63	*		UP	1.56	**						transcription			15782
FRG1		ENSG00000109536	chr4(+):190861974-190884358			DN	1.54	*															splicing	Parent	1707
FRRS1		ENSG00000156869	chr1(-):100174259-100231349			DN	1.64	**																	3887
FSCN1		ENSG00000075618	chr7(+):5632439-5646286			DN	1.9	*																	3707
FSTL1		ENSG00000163430	chr3(-):120113127-120169845			DN	4.12	***																	8727
FSTL4		ENSG00000053108	chr5(-):132532152-132948255			DN	3.31	***						DN	2.79	**									6733
FTH1P5		ENSG00000230204	chr6(-):50880029-50882096			DN	1.5	*																pseudo	545
FXYD5		ENSG00000089327	---											dn	1.74		ae1	UP	2.23	*					2993
G2E3		ENSG00000092140	chr14(+):31028364-31089046			DN	1.6	*																Parent	10025
GAL		ENSG00000069482	chr11(+):68452026-68458643			DN	1.94	*																	1300
GALNT7		ENSG00000109586	chr4(+):174089926-174245117			DN	1.89	**																	6865
GBA	GBAP1	ENSG00000160766 // ENSG00000177628	chr1(-):155183617-155214653			DN	1.53	**																	3648
GBP2	GBP7	ENSG00000162645 // ENSG00000213512	chr1(-):89571843-89572735											dn	1.53		e23	UP	2.25	**					6276
GBP5		ENSG00000154451	chr1(-):89724636-89738545											UP	1.59	*									8200
GCFC1		ENSG00000159086	chr21(-):34106211-34144169			DN	1.59	*														transcription	splicing	Parent	7212
GDE1		ENSG00000006007	chr16(-):19513017-19533420			DN	1.72	*																	4412
GDI1		ENSG00000203879	chrX(+):153665500-153671814											DN	2.66	**									5249
GEN1		ENSG00000178295	chr2(+):17935177-17965984			DN	1.58	*																	6659
GFPT1		ENSG00000198380	chr2(-):69552403-69614382											DN	2.24	*									8858
GGH		ENSG00000137563	chr8(-):63927641-63951411			DN	1.84	*																	3130
GGPS1		ENSG00000152904	chr1(+):235490665-235507466			DN	1.54	*																	4633
GHITM		ENSG00000165678	chr10(+):85899240-85913311			DN	1.76	*																	2128
GJA1		ENSG00000152661	chr6(+):121756782-121770872			DN	2.17	*																Parent	3037
GK	GK3P	ENSG00000198814 // ENSG00000229894	chr4(-):166198944-166201175			DN	1.85	*						DN	1.51	*								Parent	4511
GLCE		ENSG00000138604	chr15(+):69452910-69564544			UP	2.06	***																	6161
GLS		ENSG00000115419	chr2(+):191818291-191818352	ok (e18-e22)		dn	1.9		e18	UP	2.63	*		dn	1.09		e18	UP	3.29	*					9827
GLT25D1		ENSG00000130309	chr19(+):17666399-17693967											DN	1.51	*									4900
GLT8D2		ENSG00000120820	chr12(-):104382762-104457961											DN	2.1	*									3271
GNAI3		ENSG00000065135	chr1(+):110091233-110136975			DN	1.53	**						DN	1.6	*									3206
GNAS		ENSG00000087460	chr20(+):57414773-57486245			DN	1.66	*	ae7	UP	2.51	*					e5-e8	up	manual curation					Parent	13320
GNB4		ENSG00000114450	chr3(-):179117737-179169371			DN	1.52	*						DN	1.56	*									3922
GNG11		ENSG00000127920	chr7(+):93551099-93555824			DN	2.11	*																	3055
GNG12		ENSG00000172380	chr1(-):68167220-68299108			DN	1.54	*						DN	1.77	*									4724
GNPNAT1		ENSG00000100522	chr14(-):53241912-53258319			UP	1.6	***																Parent	4009
GOLGA6L4		---	chr15(+):84911212-84914120											DN	2.08	*									6065
GOLIM4		ENSG00000173905	chr3(-):167727654-167813418			DN	1.52	*																	4647
GOPC	ROS1	ENSG00000047932 // ENSG00000047936	chr6(-):117677792-117678078			dn	1.44	*	e34	UP	2.13	*													5025
GPR126		ENSG00000112414	chr6(+):142622996-142767392											UP	2.27	*									8473
GPR39		ENSG00000183840	chr2(+):133174147-133404127			DN	1.59	**																	3343
GPR87		ENSG00000138271	chr3(-):151011891-151034636			UP	1.75	*																	1608
GRAMD3		ENSG00000155324	chr5(+):125801986-125802028											dn	1.01		e7	UP	2.45	**					5051
GREM1		ENSG00000166923	chr15(+):33010175-33026866			DN	1.76	*														transcription			4168
GSHG0000507		---	chr1(+):52373623-52378218			DN	2.4	*
GSHG0000548		---	chr1(+):57179321-57181007			DN	1.93	**						DN	2.08	*
GSHG0000577		---	chr1(+):63154153-63176364											DN	1.77	*
GSHG0000591		---	chr1(+):64645308-64647177											UP	2.61	*
GSHG0000621		---	chr1(+):70607065-70610043											UP	1.66	*
GSHG0000654		---	chr1(+):79109857-79111035											DN	1.69	*
GSHG0000667		---	chr1(+):85784169-85786748			DN	1.55	*
GSHG0000707		---	chr1(+):93847977-93851185											UP	1.54	*
GSHG0000731		---	chr1(+):100484730-100487065			DN	1.73	*
GSHG0000740		---	chr1(+):101455761-101457653			DN	1.53	*
GSHG0000797		---	chr1(+):111059839-111061797			DN	1.59	*
GSHG0000810		---	chr1(+):112256830-112259310			UP	1.53	***						UP	1.59	**
GSHG0000915		---	chr1(+):147915880-147917471			DN	1.54	*						DN	1.7	**
GSHG0000927		---	chr1(+):149577755-149582604			DN	1.55	*
GSHG0000930		---	chr1(+):149814541-149815209			DN	1.78	*
GSHG0001062		---	chr1(+):158065849-158069836			DN	1.84	*
GSHG0001128		---	chr1(+):162750271-162756362			UP	2.63	*						UP	1.98	*
GSHG0001172		---	chr1(+):169455378-169459263											DN	1.6	*
GSHG0001452		---	chr1(+):218615967-218617337											UP	1.64	*
GSHG0001455		---	chr1(+):219444116-219446727			DN	1.86	*
GSHG0001593		---	chr1(+):244870627-244872332			UP	2.4	**						UP	1.78	*
GSHG0001838		---	chr1(-):22691123-22692975											DN	1.62	*
GSHG0002051		---	chr1(-):45348620-45350931											UP	2.2	**
GSHG0002126		---	chr1(-):54635333-54637997											DN	1.9	*
GSHG0002233		---	chr1(-):87328130-87379821			DN	1.51	*
GSHG0002256		---	chr1(-):91472811-91474800			DN	1.72	*
GSHG0002298		---	chr1(-):100652479-100654537											UP	1.65	*
GSHG0002315		---	chr1(-):109233375-109235146											DN	1.99	*
GSHG0002319		---	chr1(-):109631889-109633480			DN	1.58	*
GSHG0002330		---	chr1(-):110276554-110277519											DN	1.57	*
GSHG0002402		---	chr1(-):118382257-118384393			DN	1.67	*
GSHG0002418		---	chr1(-):120451879-120453236			DN	1.81	*
GSHG0002437		---	chr1(-):144832200-144834808			DN	2.05	*
GSHG0002475		---	chr1(-):149816066-149820591											UP	1.85	*
GSHG0002723		---	chr1(-):169447791-169450182			DN	1.55	*
GSHG0002745		---	chr1(-):173456249-173458523			DN	1.68	*
GSHG0002878		---	chr1(-):204315896-204316488			DN	1.75	*
GSHG0002899		---	chr1(-):205578844-205581144											DN	1.89	**
GSHG0002979		---	chr1(-):222897536-222946484			DN	1.89	**
GSHG0003027		---	chr1(-):229589677-229591617			DN	1.59	*
GSHG0003074		---	chr1(-):238643686-238649323											UP	1.52	**
GSHG0003111		---	chr1(-):247350584-247351832			DN	2.46	*						DN	1.87	*
GSHG0003170		---	chr10(+):6622501-6626260											DN	1.75	**
GSHG0003727		---	chr10(+):120871442-120873202											DN	1.7	*
GSHG0003964		---	chr10(-):29936276-29937812											UP	2.08	*
GSHG0004038		---	chr10(-):47135042-47136466											UP	1.63	*
GSHG0004071		---	chr10(-):51578280-51579405											DN	2.24	*
GSHG0004313		---	chr10(-):102123891-102124577											DN	1.57	**
GSHG0004463		---	chr10(-):134246828-134254988											DN	1.53	*
GSHG0004548		---	chr11(+):3011088-3012563											DN	1.55	*
GSHG0004645		---	chr11(+):11982376-11984947			DN	3.6	*
GSHG0004740		---	chr11(+):33377656-33378566											DN	1.55	**
GSHG0004743		---	chr11(+):33724558-33728097											UP	1.78	*
GSHG0005015		---	chr11(+):66135747-66138329											DN	1.58	*
GSHG0005102		---	chr11(+):73882787-73883600											UP	2.16	*
GSHG0005110		---	chr11(+):74660311-74688779											DN	1.52	*
GSHG0005157		---	chr11(+):85754650-85756561											UP	1.74	**
GSHG0005604		---	chr11(-):13001082-13011095			UP	1.54	*
GSHG0005634		---	chr11(-):18506424-18509058											DN	2.39	*
GSHG0005662		---	chr11(-):27643746-27644768											UP	1.64	*
GSHG0006032		---	chr11(-):76153131-76155725											DN	1.67	**
GSHG0006061		---	chr11(-):82686006-82688475			UP	1.95	*
GSHG0006087		---	chr11(-):89921093-89923139			DN	1.81	*
GSHG0006090		---	chr11(-):92877341-92879658			DN	1.69	**
GSHG0006094		---	chr11(-):93459818-93462971											UP	2.65	*
GSHG0006161		---	chr11(-):108654406-108657147											DN	1.89	*
GSHG0006294		---	chr11(-):124659140-124662714											DN	1.7	*
GSHG0006319		---	chr11(-):129103673-129153059			DN	2.07	*
GSHG0006346		---	chr11(-):133993528-133995882			DN	1.51	*
GSHG0006495		---	chr12(+):13052679-13054696											UP	1.61	*
GSHG0006505		---	chr12(+):14653399-14655865			UP	1.87	*
GSHG0006567		---	chr12(+):30948865-30955645			DN	1.57	*						DN	1.53	**
GSHG0006576		---	chr12(+):32496325-32498210			DN	1.57	*
GSHG0006729		---	chr12(+):56144151-56146657			DN	1.72	**
GSHG0006797		---	chr12(+):64842501-64844903											UP	1.65	**
GSHG0006841		ENSG00000258168	chr12(+):70861865-70932591			dn	1.46	*	e6	DN	2.02	**		DN	1.65	**									2407
GSHG0006851		---	chr12(+):73023752-73026511											DN	1.69	*
GSHG0006863		---	chr12(+):77965921-77966046			UP	1.71	*
GSHG0006935		---	chr12(+):100972457-100974053			DN	1.78	*
GSHG0006940		---	chr12(+):102081392-102082731											DN	2.06	*
GSHG0007330		---	chr12(-):24964295-24967595			UP	1.8	*
GSHG0007346		---	chr12(-):28114372-28114930			DN	1.6	**						DN	1.96	*
GSHG0007349		---	chr12(-):29483008-29484850											UP	1.7	**
GSHG0007363		---	chr12(-):31537716-31743946											UP	1.55	**
GSHG0007441		---	chr12(-):49578579-49582863			DN	2.27	***						DN	1.59	*
GSHG0007472		---	chr12(-):52389363-52391232											UP	1.69	*
GSHG0007536		---	chr12(-):56164028-56164925											DN	1.59	*
GSHG0007647		---	chr12(-):79995015-79997027											DN	1.7	**
GSHG0007889		---	chr12(-):123776574-123778740			UP	1.7	*
GSHG0008023		---	chr13(+):31035033-31036846			DN	1.89	*
GSHG0008165		---	chr13(+):73324533-73325558			DN	1.71	*
GSHG0008227		---	chr13(+):97600271-97601837			UP	1.57	*
GSHG0008243		---	chr13(+):99051540-99059746											UP	1.95	*
GSHG0008325		---	chr13(+):115057762-115060136			DN	2.18	*
GSHG0008482		---	chr13(-):48627960-48630259											DN	1.87	*
GSHG0008755		---	chr14(+):24912178-24971403											DN	1.66	*
GSHG0008786		---	chr14(+):35555238-35557264			DN	1.83	*
GSHG0008862		---	chr14(+):57758432-57762434			UP	2.27	*
GSHG0008988		---	chr14(+):74760774-74766766											DN	1.65	**
GSHG0009113		---	chr14(+):100745364-100749129											UP	1.55	*
GSHG0009392		---	chr14(-):57670518-57673292											UP	1.73	*
GSHG0009414		---	chr14(-):62214090-62215667			DN	1.7	*
GSHG0009568		---	chr14(-):92223103-92226142			DN	1.69	*
GSHG0009721		---	chr15(+):31008518-31061502			DN	1.6	**
GSHG0009921		---	chr15(+):63358493-63361183			DN	2.17	*
GSHG0010071		---	chr15(+):80424121-80425283											UP	2.19	*
GSHG0010140		---	chr15(+):90377538-90378442			DN	1.78	*
GSHG0010183		---	chr15(+):95024040-95027180											UP	2.13	**
GSHG0010189		---	chr15(+):98419523-98421614			UP	1.8	*
GSHG0010192		---	chr15(+):99280826-99282835			DN	2.29	*
GSHG0010220		---	chr15(-):22067875-22083141											UP	1.5	*
GSHG0010262		---	chr15(-):30909206-30917980											DN	1.68	*
GSHG0010455		---	chr15(-):58887784-58888573											DN	1.65	**
GSHG0010458		---	chr15(-):58983891-58988213			DN	1.76	*
GSHG0010475		---	chr15(-):60737702-60739750			DN	1.89	**
GSHG0010542		---	chr15(-):68591129-68593343			DN	1.99	*
GSHG0010573		---	chr15(-):73874195-73876675			DN	1.53	*
GSHG0010670		---	chr15(-):83416231-83419197											DN	1.6	*
GSHG0010767		---	chr15(-):101433945-101459488			UP	1.58	*
GSHG0010868		---	chr16(+):2526576-2527062											UP	1.87	*
GSHG0010943		---	chr16(+):9198705-9200618			UP	1.54	*
GSHG0011184		---	chr16(+):50833193-50835846			UP	1.74	*
GSHG0011347		---	chr16(+):72831900-72832618											UP	1.8	*
GSHG0011638		---	chr16(-):11961987-11965608			UP	1.59	**
GSHG0011972		---	chr16(-):72817105-72820357											UP	1.59	*
GSHG0012034		---	chr16(-):84649610-84650096			DN	1.76	*
GSHG0012334		---	chr17(+):26393337-26395166											DN	1.64	*
GSHG0012341		---	chr17(+):26729128-26731065			DN	1.67	*
GSHG0012625		---	chr17(+):48160002-48162278											UP	1.7	*
GSHG0012729		---	chr17(+):61763615-61765293			DN	2.09	*
GSHG0012746		---	chr17(+):65458157-65460009			DN	1.76	*
GSHG0012879		---	chr17(+):77759422-77761780											DN	1.71	*
GSHG0013077		---	chr17(-):8261731-8263538			DN	1.97	*
GSHG0013244		---	chr17(-):29295904-29297911											UP	2.41	**
GSHG0013330		---	chr17(-):37413258-37414917			UP	1.56	*
GSHG0013497		---	chr17(-):44396616-44401871			DN	1.85	**
GSHG0013573		---	chr17(-):49254788-49255840			DN	1.51	*
GSHG0013576		---	chr17(-):49326940-49329109											UP	1.85	**
GSHG0013728		---	chr17(-):73314158-73315474			UP	1.51	*
GSHG0013980		---	chr18(+):29127305-29128813											DN	1.76	*
GSHG0014004		---	chr18(+):33296334-33297940											UP	2.48	*
GSHG0014059		---	chr18(+):52560178-52562746											DN	1.62	**
GSHG0014190		---	chr18(-):10794068-10890690											UP	1.6	**
GSHG0014213		---	chr18(-):18595392-18595440			dn	1.22	*	e13	DN	2.12	*
GSHG0014230		---	chr18(-):23747828-23748711			DN	1.68	*
GSHG0014247		---	chr18(-):29846091-29846692			UP	1.83	*
GSHG0014263		---	chr18(-):33759967-33767411											DN	2.75	**
GSHG0014344		---	chr18(-):60994971-60995552											DN	1.86	*
GSHG0014345		---	chr18(-):60995604-60997750											DN	1.91	*
GSHG0014362		---	chr18(-):68047370-68051827			DN	2.55	*						DN	2.19	*
GSHG0014413		---	chr19(+):974406-975730											DN	1.69	*
GSHG0014690		---	chr19(+):17516503-17526545											DN	1.8	*
GSHG0014748		---	chr19(+):21217050-21219608			DN	1.84	*
GSHG0015065		---	chr19(+):48758932-48761419											DN	1.72	*
GSHG0015161		---	chr19(+):53931322-53933666			DN	1.66	*
GSHG0015477		---	chr19(-):9633900-9637304			DN	1.85	*
GSHG0016070		---	chr19(-):52561743-52566956			DN	1.62	*						DN	1.57	*
GSHG0016220		---	chr2(+):3606082-3609269			DN	1.9	*
GSHG0016575		---	chr2(+):74378365-74381319			DN	2.61	*						DN	2.4	*
GSHG0016661		---	chr2(+):91768393-91768920			DN	1.73	*
GSHG0016716		---	chr2(+):101626594-101629087			DN	1.62	*
GSHG0016777		---	chr2(+):112945941-112948212											DN	1.75	**
GSHG0016801		---	chr2(+):114375251-114376822											DN	1.55	*
GSHG0016878		---	chr2(+):135206960-135212191											DN	1.53	**
GSHG0017024		---	chr2(+):179278389-179301489			DN	1.78	**						DN	1.58	*
GSHG0017060		---	chr2(+):190618943-190620327											DN	1.54	*
GSHG0017099		---	chr2(+):201691498-201692058											DN	1.59	*
GSHG0017157		---	chr2(+):210895457-210929080			DN	1.54	*
GSHG0017165		---	chr2(+):216224632-216226354			DN	1.99	*
GSHG0017244		---	chr2(+):227668748-227669774			UP	1.61	*						UP	1.64	*
GSHG0017313		---	chr2(+):237300228-237300890			DN	1.56	*						DN	2.43	*
GSHG0017316		---	chr2(+):237483126-237483879			DN	1.51	*
GSHG0017580		---	chr2(-):40486639-40487102			DN	1.62	*						DN	1.51	*
GSHG0017646		---	chr2(-):61192811-61194583											DN	1.5	*
GSHG0017662		---	chr2(-):63779666-63781836			DN	1.54	*
GSHG0017682		---	chr2(-):65569112-65570908			DN	2.11	*
GSHG0017837		---	chr2(-):97747327-97748388											UP	1.56	*
GSHG0017916		---	chr2(-):111965359-112252626			DN	1.5	*
GSHG0017920		---	chr2(-):112079010-112082389											UP	2.4	*
GSHG0017922		---	chr2(-):112523856-112641741			DN	1.69	**
GSHG0017961		---	chr2(-):122302496-122304580			DN	1.74	*						DN	1.79	*
GSHG0018067		---	chr2(-):152690495-152691098											UP	1.57	*
GSHG0018177		---	chr2(-):177494568-177502659											UP	1.73	*
GSHG0018214		---	chr2(-):188328960-188330769			DN	1.95	*
GSHG0018231		---	chr2(-):191837473-191839364											DN	1.54	*
GSHG0018249		---	chr2(-):198316309-198318619											DN	1.63	**
GSHG0018380		---	chr2(-):224853070-224855875											DN	1.69	*
GSHG0018569		---	chr20(+):10290278-10292323											DN	1.67	*
GSHG0018749		---	chr20(+):39666473-39669443											UP	1.74	*
GSHG0019007		---	chr20(-):10382257-10384178			DN	1.62	**
GSHG0019023		---	chr20(-):14828152-14829159			UP	1.52	*
GSHG0019088		---	chr20(-):25669058-25671776			DN	1.94	**
GSHG0019364		---	chr21(+):18885347-18939265			DN	1.51	**						DN	1.51	*
GSHG0019494		---	chr21(+):42582896-42585127			DN	1.56	*
GSHG0019508		---	chr21(+):43724173-43724497											UP	1.61	*
GSHG0019576		---	chr21(-):10450662-10597442											DN	1.54	*
GSHG0020396		---	chr22(-):38993209-38993365											dn	1.24		e15	DN	2.21	*
GSHG0020552		---	chr3(+):6532166-6778421			DN	1.88	*
GSHG0020721		---	chr3(+):40507957-40510076			DN	1.64	*
GSHG0020915		---	chr3(+):67705121-67998134			DN	1.5	*
GSHG0021031		---	chr3(+):110917882-110920289											DN	1.52	*
GSHG0021246		---	chr3(+):150181245-150184205			UP	1.67	*						UP	2.03	*
GSHG0021258		---	chr3(+):152020304-152020588											UP	1.62	*
GSHG0021349		---	chr3(+):179088517-179089153			DN	1.71	*
GSHG0021577		---	chr3(-):24159702-24161269											UP	1.74	*
GSHG0021627		---	chr3(-):40487072-40487905			DN	1.58	*						DN	2.55	*
GSHG0021783		---	chr3(-):53919226-53925989			DN	1.89	**
GSHG0021784		---	chr3(-):54666149-54673884			UP	1.7	*
GSHG0021880		---	chr3(-):86987141-86988643											UP	2.39	**
GSHG0021907		---	chr3(-):105565145-105569969			DN	1.73	*
GSHG0021930		---	chr3(-):112316368-112319222			UP	2.13	*
GSHG0022008		---	chr3(-):124700107-124702132			DN	1.53	*
GSHG0022032		---	chr3(-):127407911-127410922			DN	1.61	**
GSHG0022130		---	chr3(-):145777375-145779466											UP	1.56	*
GSHG0022236		---	chr3(-):171428980-171430725			DN	2.88	*
GSHG0022251		---	chr3(-):178735015-178740086			UP	2.16	*
GSHG0022302		---	chr3(-):186499570-186501968			DN	1.52	*
GSHG0022518		---	chr4(+):30729935-30731607			DN	1.59	*
GSHG0022570		---	chr4(+):47433977-47440976											DN	1.65	*
GSHG0022686		---	chr4(+):80413746-80497612											DN	1.61	*
GSHG0022815		---	chr4(+):120400702-120402088											DN	2.12	*
GSHG0022816		---	chr4(+):120433528-120473180											DN	1.6	*
GSHG0022882		---	chr4(+):144474599-144475522			DN	3.9	**
GSHG0022917		---	chr4(+):153457416-153460414											UP	1.75	*
GSHG0023020		---	chr4(+):186069155-186071536											UP	1.87	*
GSHG0023034		---	chr4(+):189321890-189459706			DN	1.5	**
GSHG0023043		---	chr4(-):475380-477890			UP	1.79	*
GSHG0023052		---	chr4(-):762275-764428											DN	1.5	*
GSHG0023166		---	chr4(-):17882793-17886163			UP	1.73	*
GSHG0023259		---	chr4(-):56294072-56297591											UP	1.88	*
GSHG0023347		---	chr4(-):77861432-77865871											UP	1.56	*
GSHG0023499		---	chr4(-):121952576-121954275											UP	1.73	*
GSHG0023514		---	chr4(-):128761609-128765195											UP	1.77	*
GSHG0023617		---	chr4(-):162754430-162758130											DN	1.6	*
GSHG0023635		---	chr4(-):170177099-170177643											UP	1.75	**
GSHG0023650		---	chr4(-):174245759-174247299											UP	1.94	**
GSHG0023675		---	chr4(-):184415891-184425668											DN	1.8	*
GSHG0023704		---	chr4(-):187110186-187112644											UP	1.62	*
GSHG0023753		---	chr5(+):6671219-6674476											DN	1.72	*
GSHG0023801		---	chr5(+):10654587-10657848			UP	2.12	**						UP	1.86	*
GSHG0023978		---	chr5(+):65509779-65510490			UP	1.66	*
GSHG0024025		---	chr5(+):72165554-72168159											UP	1.72	*
GSHG0024087		---	chr5(+):86600694-86602509			DN	1.85	**
GSHG0024145		---	---			dn	1.16		ae5	DN	2.38	**
GSHG0024410		---	chr5(+):156802749-156811947			DN	2.28	*
GSHG0024580		---	chr5(-):1572075-1574119			DN	2.03	**
GSHG0024725		---	chr5(-):37077734-37080044			UP	1.68	*
GSHG0024760		---	chr5(-):43014523-43018913			DN	1.74	**
GSHG0024773		---	chr5(-):44302472-44304183			UP	2.44	**						UP	1.92	*
GSHG0024972		---	chr5(-):98128567-98131470											DN	2.22	*
GSHG0025239		---	chr5(-):162909612-162921064			DN	1.86	*
GSHG0025327		---	chr5(-):179032875-179034603			DN	1.6	*
GSHG0025423		---	chr6(+):11137142-11138964			DN	1.64	**
GSHG0025504		---	chr6(+):26272386-26272940			DN	1.92	*
GSHG0025702		---	chr6(+):38114345-38117186			DN	1.82	*
GSHG0025858		---	chr6(+):80283594-80285247			DN	1.81	*
GSHG0025901		---	chr6(+):90542143-90543799			DN	1.6	**
GSHG0026028		---	chr6(+):128349010-128407433											DN	1.54	**
GSHG0026081		---	chr6(+):143657529-143660026			DN	1.58	*
GSHG0026125		---	chr6(+):151679070-151679668											UP	2.26	*
GSHG0026148		---	chr6(+):157297612-157298225											DN	1.61	*
GSHG0026334		---	chr6(-):17878685-17882611			DN	1.68	*
GSHG0026406		---	chr6(-):28058454-28105073			DN	1.53	*
GSHG0026535		---	chr6(-):34251000-34254298											UP	1.65	*
GSHG0026706		---	chr6(-):58189012-58191451											DN	1.78	*
GSHG0026769		---	chr6(-):88849667-88852666											DN	1.57	*
GSHG0026810		---	chr6(-):106771162-106772656											DN	1.95	*
GSHG0026948		---	chr6(-):138169461-138177986			DN	1.53	*
GSHG0026980		---	chr6(-):146216172-146218558			DN	1.56	*
GSHG0026993		---	chr6(-):150142085-150143820			DN	1.8	*
GSHG0027111		---	chr7(+):1200128-1205594											DN	1.55	*
GSHG0027175		---	chr7(+):13934332-13934797			DN	2.59	*
GSHG0027207		---	chr7(+):23345494-23347389			DN	2.11	*
GSHG0027218		---	chr7(+):24728106-24729165			DN	1.53	*
GSHG0027227		---	chr7(+):27135743-27139584			DN	2.38	*						DN	2.24	**
GSHG0027284		---	chr7(+):35915108-35916572			DN	1.83	**
GSHG0027363		---	chr7(+):55277113-55279319			DN	1.79	*
GSHG0027366		---	chr7(+):55507458-55510345											UP	1.55	*
GSHG0027718		---	chr7(+):129252594-129253419											UP	1.63	*
GSHG0028101		---	chr7(-):31823141-31828102			UP	1.66	*
GSHG0028207		---	chr7(-):55521259-55523154											DN	1.93	**
GSHG0028226		---	chr7(-):64310071-64314176			DN	1.51	*						DN	1.77	*
GSHG0028230		---	chr7(-):64533485-64541641			DN	1.52	*
GSHG0028282		---	chr7(+):74440732-74445633			UP	1.51	**
GSHG0028444		---	chr7(-):102407596-102409751											UP	2.07	*
GSHG0028462		---	chr7(-):104622196-104625367			DN	1.51	*
GSHG0028478		---	chr7(-):106297214-106299403			UP	1.57	*
GSHG0028506		---	chr7(-):112756780-112758644			DN	1.6	*
GSHG0028731		---	chr7(-):151165004-151167023											UP	1.52	*
GSHG0028786		---	chr8(+):6617251-6619019			DN	1.91	**
GSHG0028825		---	chr8(+):12333971-12334631			DN	1.76	*
GSHG0028832		---	chr8(+):15397728-15621993			DN	1.52	**
GSHG0028842		---	chr8(+):17426649-17428021											DN	1.69	*
GSHG0028892		---	chr8(+):23430157-23432974											DN	1.53	*
GSHG0028934		---	chr8(+):32623643-32625389			DN	2.3	**						UP	2.47	*
GSHG0028940		---	chr8(+):35245651-35247258											DN	1.83	*
GSHG0029023		---	chr8(+):57870496-57871354											UP	2.14	**
GSHG0029054		---	chr8(+):66637223-66639000			DN	1.6	**
GSHG0029107		---	chr8(+):79630315-79631995											DN	1.54	*
GSHG0029136		---	chr8(+):91960738-91961309			DN	2.14	*
GSHG0029480		---	chr8(-):26236779-26240469			DN	1.52	*
GSHG0029750		---	chr8(-):101731632-101732850											UP	1.54	*
GSHG0029818		---	chr8(-):120850992-120852625											DN	2	***
GSHG0029821		---	chr8(-):121547997-121549722			UP	2.37	**
GSHG0029829		---	chr8(-):124510129-124515058											UP	1.7	*
GSHG0029896		---	chr8(-):141530256-141536004			UP	1.61	**
GSHG0029901		---	chr8(-):141830698-141832513											UP	1.87	**
GSHG0029922		---	chr8(-):144152427-144155109											DN	2.45	*
GSHG0030142		---	chr9(+):43685058-43890529			UP	1.57	*
GSHG0030143		---	chr9(+):43905704-43922471			UP	1.67	*
GSHG0030292		---	chr9(+):98644418-98644948			UP	1.98	*
GSHG0030368		---	chr9(+):114695921-114697641											UP	1.61	*
GSHG0030561		---	chr9(+):137660930-137661380			DN	1.96	*
GSHG0030626		---	chr9(+):141070053-141070353			dn	1.26		e4	UP	2.1	*
GSHG0030675		---	chr9(-):14611070-14614754			UP	1.72	*
GSHG0030683		---	chr9(-):15163622-15166031			UP	1.88	*						UP	1.7	*
GSHG0030721		---	chr9(-):21454270-21559698											DN	1.97	*
GSHG0030823		---	chr9(-):40498481-40633697			UP	1.64	*
GSHG0030894		---	chr9(-):79402203-79405605			DN	1.51	***
GSHG0031448		---	chrX(+):30671475-30748723											DN	1.57	*
GSHG0031751		---	chrX(+):110367493-110372429			DN	1.97	*
GSHG0031757		---	chrX(+):110988814-110990701			DN	1.78	*
GSHG0031992		---	chrX(-):15843929-15872939											DN	2.21	*
GSHG0032252		---	chrX(-):103367013-103369317			UP	1.59	*
GSHG0032273		---	chrX(-):108953953-108955313			DN	1.62	*
GSHG0032323		---	chrX(-):128938914-128977882											DN	1.55	*
GSHG0032546		---	chr1(-):144300519-144340671			DN	1.98	*						DN	1.51	*
GSHG0032615		---	chr2(-):98081833-98091049											dn	1.64		e2	DN	2.15	**
GSHG0032658		---	---											dn	1.05		ae20	DN	2.33	**
GSHG0032722		---	chr1(+):145332981-145339449											UP	1.79	**
GSHG0032732		---	chr10(-):47218086-47219777											DN	1.63	*
GSHG0032896		---	chr7(+):143454212-143455113											DN	1.57	*
GSHG0033075		---	chr15(+):74495342-74505220											DN	1.97	*
GSHG0033244		---	chr16(+):23687930-23688775											DN	1.7	*
GSHG0033270		---	chr17(-):5264258-5289528			UP	1.55	**
GSHG0033546		---	chr9(+):4860453-4885917											UP	1.74	*
GSHG0033607		---	chr11(-):65485146-65486051											DN	1.61	*
GSHG0033635		---	chr15(-):78881466-78883618			DN	1.54	*
GSHG0033692		---	chr3(+):128220802-128222048											DN	1.79	**
GSHG0033703		---	chr4(+):90602656-90605088											UP	1.5	*
GSHG0033724		---	chr6(-):91223301-91227459			DN	1.88	*
GSHG0033725		---	chr6(-):99316420-99319067			UP	1.68	*
GSHG0033748		---	chr9(-):14080489-14086902											UP	1.72	*
GSR		ENSG00000104687	chr8(-):30535584-30585443			DN	2.22	***																	3232
GSS		ENSG00000100983	chr20(-):33516237-33543608											DN	1.52	**									2325
GTF2H2		ENSG00000145736	chr5(-):70331206-70363516			DN	1.57	**																	6389
GXYLT1		ENSG00000151233	chr12(-):42475650-42538682											DN	1.56	*								Parent	7497
H19		ENSG00000130600	chr11(-):2016406-2019072	control		UP	2.17	*						UP	5.79	***									2812
HAS2		ENSG00000170961	chr8(-):122625538-122653680			DN	2.48	**																	4190
HAT1		ENSG00000128708	chr2(+):172778945-172848599			DN	1.69	**														transcription		Parent	6792
HAUS8		ENSG00000131351	chr19(-):17160541-17186415			DN	1.69	*																	5533
HBXIP		ENSG00000134248	chr1(-):110943871-110950316			DN	1.51	*																Parent	2388
HDHD3		ENSG00000119431	chr9(-):116135698-116156659											DN	1.74	*									2105
HERC3		ENSG00000138641	chr4(+):89513598-89629686			DN	1.89	**						DN	1.85	***									8634
HEXB		ENSG00000049860	chr5(+):73935845-74017113			DN	1.54	*																	5067
HEY1		ENSG00000164683	chr8(-):80676259-80676620											dn	1.09		e8	DN	2.53	*		transcription			3232
HHLA3		ENSG00000197568	chr1(+):70820512-70833706											DN	1.58	*									1222
HIPK3		ENSG00000110422	chr11(+):33278218-33375851											dn	1.25		e6	UP	2.06	**					7958
HIST1H1C		ENSG00000187837	chr6(-):26055812-26056663			UP	2.15	***																	732
HIST1H2AJ		ENSG00000182611	chr6(-):27782112-27782607			DN	2.91	*																	496
HMGB3		ENSG00000029993	chrX(+):150151763-150159239											DN	1.82	*								Parent	3967
HMGCR		ENSG00000113161	chr5(+):74632154-74657240			DN	1.95	***						DN	1.53	**									6215
HMOX1		ENSG00000100292	chr22(+):35776430-35790199											UP	2.43	*	e2	DN	2.17	*		transcription			2405
HNMT		ENSG00000150540	chr2(+):138721880-138772227			DN	1.69	*																	4752
HOMER1		ENSG00000152413	chr5(-):78669787-78809659			DN	2.18	**																	6154
HOXC4	HOXC5 // HOXC6	ENSG00000172789 // ENSG00000197757 // ENSG00000198353	chr12(+):54410715-54449813			UP	1.55	*																	2724
HPD		ENSG00000158104	chr12(-):122277435-122326517			UP	1.51	*						UP	1.72	*									2232
HPGD		ENSG00000164120	chr4(-):175411381-175444044											UP	2.04	*									5529
HPRT1		ENSG00000165704	chrX(+):133594195-133634696			DN	1.59	*						DN	1.51	*								Parent	1624
HRSP12		ENSG00000132541	chr8(-):99114572-99129420			DN	2.21	*																Parent	1567
HSD17B7		ENSG00000132196	chr1(+):162760492-162782608			DN	2.32	**																Parent	4124
HSD17B7P2		ENSG00000099251	chr10(+):38645294-38667432			DN	2.1	*						DN	1.65	*								pseudo	1654
HSP90AB2P		ENSG00000205940	chr4(+):13335038-13339926			DN	2.01	*																pseudo	2302
HSP90B3P		ENSG00000203914	chr1(+):92100568-92109335			DN	1.52	*																pseudo	1796
HSPA2		ENSG00000126803	chr14(+):65002623-65009952			UP	1.57	**						UP	2.01	*							splicing		2841
HSPA9		ENSG00000113013	chr5(-):137891025-137911106			DN	3.09	***																Parent	4751
HSPB1		ENSG00000106211	chr7(+):75931923-75933613			DN	2.23	*															splicing	Parent	1634
HTATIP2		ENSG00000109854	---											dn	1.11		ae3	DN	2.27	**		transcription			2797
HTR2B		ENSG00000135914	chr2(-):231972944-231989828			DN	1.74	**																	2246
ICA1L		ENSG00000163596	chr2(-):203631906-203736708											DN	1.64	*									7781
IDE		ENSG00000119912	chr10(-):94212005-94333833			UP	1.52	*																	7607
IDH1		ENSG00000138413	chr2(-):209100954-209119838											DN	1.79	*								Parent	4721
IDI1		ENSG00000067064	chr10(-):1085850-1102644			DN	1.88	**																Parent	3589
IFI16		ENSG00000163565	chr1(+):158969757-159024945											DN	1.83	*						transcription			5294
IFI44		ENSG00000137965	chr1(+):79115512-79129763			DN	1.79	*																	2801
IFRD1		ENSG00000006652	chr7(+):112063199-112116240											DN	1.58	*									6481
IFT122		ENSG00000163913	chr3(+):129196859-129197061											dn	1.28	*	e14	UP	2.18	*				Parent	9395
IGFBP7		ENSG00000163453	chr4(-):57897241-57976553			DN	2.21	***																	1932
IL15		ENSG00000164136	chr4(+):142557723-142654611			DN	1.89	**																	7860
IL18		ENSG00000150782	chr11(-):112013976-112034840			DN	2.03	***																	2628
IL1A		ENSG00000115008	chr2(-):113531495-113542975			DN	1.58	*																	2124
IL20RB		ENSG00000174564	chr3(+):136676707-136729924			UP	1.59	**																	2473
IL6		ENSG00000136244	chr7(+):22766766-22771620			DN	3.68	**														transcription			2711
IL7		ENSG00000104432	chr8(-):79645006-79717758											DN	1.53	*									3392
IL8		ENSG00000169429	chr4(+):74606275-74609431			DN	2.84	**						DN	1.94	**									2274
IMPA2		ENSG00000141401	chr18(+):11981427-12030876											DN	4.49	**									3819
INSIG1		ENSG00000186480	chr7(+):155089548-155101943			DN	1.82	**																	3650
IPO11	LRRC70	ENSG00000086200 // ENSG00000186105	chr5(+):61699874-61924408											DN	1.52	*									7540
IPW	SNORD115-7 // SNORD116-4 // SNORD116-28	ENSG00000202176	chr15(+):25341975-25342177			dn	1.13		e28	DN	2.08	**										#N/A	#N/A	#N/A	#N/A
IQCG		ENSG00000114473	chr3(-):197615949-197686874			DN	1.53	*																	7474
ISCA2		ENSG00000165898	chr14(+):74960978-74961093											dn	1.08		e3	DN	2.26	*				Parent	3061
ITGA2		ENSG00000164171	chr5(+):52285167-52388197											DN	1.61	***									7910
ITGA3		ENSG00000005884	chr17(+):48154743-48154811											dn	1.38		e17	UP	2	*					9802
ITGAV		ENSG00000138448	chr2(+):187454790-187545624			DN	1.58	*																	8211
ITGB3BP		ENSG00000142856	chr1(-):63906444-63988896			DN	1.64	***						DN	1.55	*	e9	UP	2.36	*					5459
ITGB5		ENSG00000082781	chr3(-):124481796-124606152			DN	1.62	**																	6447
ITGBL1		ENSG00000198542	chr13(+):102104966-102372592			UP	3.31	**						dn	1.68		e11	UP	2.28	*					3990
JHDM1D		ENSG00000006459	chr7(-):139784548-139908915			DN	1.54	*																	9430
KAT2B		ENSG00000114166	chr3(+):20081515-20195894											UP	1.52	*						transcription		Parent	5634
KCNH5		ENSG00000140015	chr14(-):63173297-63568762											DN	1.97	*						transcription			5205
KCNK2		ENSG00000082482	chr1(+):215179193-215410432			DN	2.11	*						DN	1.58	*									3910
KCTD14		ENSG00000151364	chr11(-):77726762-77757237			DN	1.62	***	e2	UP	2.61	*													1917
KCTD2		ENSG00000180901	chr17(+):73028695-73061979			DN	1.85	*																	5279
KDELC1		ENSG00000134901	chr13(-):103436628-103451357											DN	1.85	*								Parent	2367
KDELR3		ENSG00000100196	chr22(+):38864075-38879450			DN	1.75	*																	1929
KDM4C		ENSG00000107077	chr9(+):7076434-7076853			dn	1.04		e21	DN	2.06	*										transcription			10322
KDM5B		ENSG00000117139	chr1(-):202696527-202778598			DN	1.74	**						DN	2.59	*						transcription			9185
KIAA1432		ENSG00000107036	chr9(+):5689959-5690038											dn	1.24		e3	DN	2.13	*					8591
KIAA1524		ENSG00000163507	chr3(-):108268720-108308495			DN	1.94	*																	4574
KIF15		ENSG00000163808	chr3(+):44803285-44894746			DN	1.75	*																	5285
KIF18A		ENSG00000121621	chr11(-):28042166-28129726			DN	1.8	*																	4668
KIF1B		ENSG00000054523	chr1(+):10394578-10394696	ok (e26)		dn	1.26		e32	UP	2.34	*		dn	1.05		e31	UP	2.95	*					17693
KIF20A		ENSG00000112984	chr5(+):137514849-137523407			DN	1.65	*																	3958
KIF2C		ENSG00000142945	chr1(+):45205490-45233436			DN	1.55	*																	3658
KIN		ENSG00000151657	chr10(-):7795276-7829990			DN	1.62	*															splicing		7509
KLHDC9		ENSG00000162755	chr1(+):161068181-161070134											DN	1.58	*									1720
KLHL29		ENSG00000119771	chr2(+):23608570-23931481											UP	1.52	**									11071
KPNA4		ENSG00000186432	chr3(-):160217956-160283376			DN	1.69	*																Parent	9413
KRCC1		ENSG00000172086	chr2(-):88326722-88355286			DN	1.83	**																	1753
KRT18		ENSG00000111057	chr12(+):53342670-53346694			UP	1.58	*																Parent	3218
KYNU		ENSG00000115919	chr2(+):143635197-143799876											DN	2.37	***								Parent	3070
LAMB1		ENSG00000091136	chr7(-):107564247-107643632			DN	1.5	***																	8140
LAMP3		ENSG00000078081	chr3(-):182840004-182880623			DN	1.94	*																	3816
LAPTM4A		ENSG00000068697	chr2(-):20232412-20251439											DN	1.68	*									1946
LAPTM4B		ENSG00000104341	chr8(+):98787281-98864826			DN	1.52	*																Parent	3197
LARP7		ENSG00000174720	chr4(+):113558282-113578742			DN	1.7	**																Parent	4083
LBR		ENSG00000143815	chr1(-):225589205-225615756			DN	2.06	*																	5257
LEPR	LEPROT	ENSG00000116678 // ENSG00000213625	chr1(+):66101874-66103176			dn	1.34		e28	UP	2.16	**													11457
LEPRE1		ENSG00000117385	chr1(-):43212046-43232703			DN	1.63	***																	6766
LEPREL1		ENSG00000090530	chr3(-):189674519-189840054			DN	1.53	**																	5605
LEPROTL1		ENSG00000104660	chr8(+):29952939-29965587			DN	1.57	**																	5421
LGALS8		ENSG00000116977	chr1(+):236681571-236714292			DN	1.77	**																	9710
LGR5		ENSG00000139292	chr12(+):71833549-71980086			DN	1.92	*																	5251
LIAS		ENSG00000121897	chr4(+):39460644-39479269			DN	1.52	*																	2464
LIMA1		ENSG00000050405	chr12(-):50569571-50677290											UP	1.86	*									6317
LIMK1		ENSG00000106683	chr7(+):73498107-73536854											DN	1.87	**									6902
LINC00052		---	chr15(+):88120160-88122917											UP	2.08	***									1786
LINC00216		---	chr14(+):58754751-58755868			DN	1.57	*						DN	1.72	*						#N/A	#N/A	#N/A	#N/A
LINC00263		ENSG00000235823	chr10(+):102133349-102148114			DN	1.65	**						DN	1.93	*									2551
LINC00473		ENSG00000223414	chr6(-):166352950-166401536			DN	1.68	**						DN	1.69	**									4376
LINC00474		ENSG00000204148	chr9(-):118650445-118687486											DN	1.87	*									769
LMBRD1		ENSG00000168216	chr6(-):70385695-70506888			DN	1.57	*																	2402
LMOD1		ENSG00000163431	chr1(-):201865582-201915676											UP	2.03	*									3970
LNP1		ENSG00000206535	chr3(+):100120035-100175162			DN	1.67	*																Parent	2249
LRCH1		ENSG00000136141	chr13(+):47127303-47325695			DN	1.53	**																	7307
LRP11		ENSG00000120256	---											dn	1.24		ae7	DN	2.31	*					3715
LRP8		ENSG00000157193	chr1(-):53711217-53793726			DN	1.68	**																Parent	7077
LRRC39		ENSG00000122477	chr1(-):100614402-100643801			DN	1.64	*																	1506
LRRC40		ENSG00000066557	chr1(-):70610489-70671275			DN	1.82	*																	2884
LRRC57		ENSG00000180979	chr15(-):42834722-42841000											DN	1.78	*								Parent	3412
LRRC8D		ENSG00000171492	chr1(+):90286604-90401559											UP	1.61	*									4852
LUM		ENSG00000139329	chr12(-):91497326-91505294			DN	1.95	*																	3008
LXN		ENSG00000079257	chr3(-):158384190-158390482			UP	1.63	*																Parent	1504
LYSMD2		ENSG00000140280	chr15(-):52015262-52043786			DN	2.46	**																	2074
LZIC		ENSG00000162441	chr1(-):9990047-10003427			DN	1.51	*																	2792
MAD2L1		ENSG00000164109	chr4(-):120980577-120987988			DN	2.23	*																Parent	5748
MAL2		ENSG00000147676	chr8(+):120220610-120257911			UP	1.97	**																	3431
MALL		ENSG00000144063	chr2(-):110841448-110874143			DN	1.77	**																Parent	3167
MAMDC2		ENSG00000165072	chr9(+):72658497-72841888											UP	1.56	**									3854
MANEAL		ENSG00000185090	chr1(+):38259555-38267220			DN	1.81	*																Parent	3018
MANF		ENSG00000145050	chr3(+):51422745-51426827			DN	1.56	*						DN	1.71	*									2111
MAOA		ENSG00000189221	chrX(+):43542761-43542855			dn	1.27	*	e3	DN	2.02	*													4213
MAP2K6		ENSG00000108984	chr17(+):67410826-67539472			DN	1.57	*						DN	1.73	*									6125
MAP3K4		ENSG00000085511	chr6(+):161412759-161538416			DN	1.68	**																	7522
MAP3K7		ENSG00000135341	chr6(-):91225353-91296788											DN	1.61	*						transcription			7227
MAPK1		ENSG00000100030	chr22(-):22112839-22221970			dn	1.12		ae8	DN	2.16	*										transcription			11336
MAPKAPK2		ENSG00000162889	chr1(+):206853075-206907626											DN	1.52	**									4195
MARCKSL1		ENSG00000175130	chr1(-):32799440-32801834			DN	2.75	*						DN	2.56	*								Parent	1699
MARK1		ENSG00000116141	chr1(+):220701525-220837272			DN	1.89	*																Parent	5371
MASTL		ENSG00000120539	chr10(+):27442851-27475848			DN	1.8	**																	3631
MAT2B		ENSG00000038274	chr5(+):162930231-162946335			DN	1.83	**																	5153
MATN2		ENSG00000132561	chr8(+):98881068-99048440											UP	1.61	**									6938
MATN3		ENSG00000132031	chr2(-):20191872-20212455			DN	1.61	*																	3118
MB21D2		ENSG00000180611	chr3(-):192514607-192635950											DN	1.57	*									3368
MBNL2		ENSG00000139793	chr13(+):97794090-98046374											UP	1.99	*	e8	UP	2.44	*			splicing		4884
MBOAT2		ENSG00000143797	chr2(-):8998121-9143880											DN	1.62	***									8798
MCTP1		ENSG00000175471	chr5(-):94042294-94620279											DN	2.21	*									12089
MDN1		ENSG00000112159	chr6(-):90463231-90463341											dn	1.45		e22	DN	2.02	*					18602
MECOM		ENSG00000085276	chr3(-):168801301-169381513											DN	1.68	*						transcription			9103
MEG3		ENSG00000214548	chr14(+):101292456-101327358			DN	1.52	*																	15769
MEMO1		ENSG00000162959	chr2(-):32092283-32248826			DN	1.52	**																Parent	5220
MEST		ENSG00000106484	chr7(+):130126046-130146135			DN	1.76	**																Parent	4624
MET		ENSG00000105976	chr7(+):116312455-116438439			DN	1.65	*																	7109
MFAP2		ENSG00000117122	chr1(-):17300997-17308073			DN	1.81	*	ae4	UP	2.52	**												Parent	2915
MFAP5		ENSG00000197614	chr12(-):8798540-8815480											UP	2.76	**									3876
MFN1		ENSG00000171109	chr3(+):179065480-179111006											DN	1.61	*	ae2	UP	2.6	***				Parent	5957
MICAL2		ENSG00000133816	chr11(+):12115543-12285335											UP	1.5	*									15819
MIEN1		ENSG00000141741	chr17(-):37885411-37886816			UP	1.72	*																	2292
MIS12		ENSG00000167842	chr17(+):5389716-5394134			DN	1.58	*																	3157
MKNK2		ENSG00000099875	---											dn	1.23		ae10	UP	2.87	*					5275
MLEC		ENSG00000110917	chr12(+):121124972-121139661			DN	1.5	**																	6723
MLF1		ENSG00000178053	chr3(+):158288981-158325021			DN	1.73	*																	3569
MLF1IP		ENSG00000151725	chr4(-):185615235-185667209			DN	1.85	**																Parent	2981
MMP2		ENSG00000087245	chr16(+):55423611-55540151											DN	1.63	***									4933
MND1		ENSG00000121211	chr4(+):154265842-154336243			DN	1.71	**																Parent	1513
MOAP1		ENSG00000165943	chr14(-):93648548-93651260			UP	1.56	*																	2537
MOB1A		ENSG00000114978	chr2(-):74381987-74406008			DN	2.09	*						DN	2.5	***									6454
MOB4		ENSG00000115540	chr2(+):198380771-198417337			DN	1.64	**																Parent	4296
MOCOS		ENSG00000075643	chr18(+):33767482-33848684											DN	2.06	*									6281
MORN2		ENSG00000188010	chr2(+):39103103-39109789			DN	1.57	*																	1364
MORN4		ENSG00000171160	chr10(-):99374311-99393913											DN	1.91	*									2599
MOV10		ENSG00000155363	chr1(+):113229588-113229728											dn	1.44	*	e3	UP	2.11	**					6509
MPHOSPH8		ENSG00000196199	chr13(+):20247197-20247582											dn	1.27		e16	UP	2.07	*				Parent	4786
MPP7		ENSG00000150054	chr10(-):28340098-28591995			UP	1.61	*																	6577
MPZL1		ENSG00000197965	chr1(+):167691216-167760058			DN	1.81	*																Parent	7069
MREG	PECR	ENSG00000115425 // ENSG00000118242	chr2(-):216807528-216946528			DN	1.55	**						DN	1.64	**									1742
MRP63		ENSG00000173141	chr13(+):21750806-21753205											DN	1.56	*								Parent	2246
MRPL1		ENSG00000169288	chr4(+):78783901-78873937			DN	1.55	*																	1943
MRPL11		ENSG00000174547	chr11(-):66202548-66234209			DN	2.62	***	e2	UP	2.91	**					e2	up	manual curation					Parent	2539
MRPL3		ENSG00000114686	chr3(-):131181056-131221829			DN	1.53	**																Parent	2715
MRPL33		ENSG00000243147	chr2(+):27994645-28002349			DN	2.19	*																	1539
MRPL44		ENSG00000135900	chr2(+):224822172-224832424			DN	1.57	*																	1748
MRPS18C		ENSG00000163319	chr4(+):84377118-84382876			DN	1.6	**																Parent	4866
MRPS36		ENSG00000134056	chr5(+):68513583-68525291			DN	1.62	*																Parent	1530
MSMO1		ENSG00000052802	chr4(+):166248856-166264311			DN	1.85	**						DN	1.8	**								Parent	2892
MSRB2		ENSG00000148450	chr10(+):23384378-23410090			DN	1.88	*						DN	2.68	*						transcription			2052
MTA3		ENSG00000057935	chr2(+):42721709-42984086											DN	1.52	*						transcription		Parent	10580
MTUS1		ENSG00000129422	chr8(-):17501304-17658427			UP	1.94	**																	12010
MUC16		ENSG00000181143	chr19(-):8959521-9019343			UP	1.51	*																	43830
MUT		ENSG00000146085	chr6(-):49398999-49431017											DN	1.51	*									3749
MUTED	TXNDC5	ENSG00000124602	chr6(-):7881483-8064647			DN	2.16	*																	2986
MXD1		ENSG00000059728	chr2(+):70142203-70170074			DN	1.53	**														transcription			6321
MYO5C		ENSG00000128833	chr15(-):52564777-52564920											dn	1.22		e7	DN	2.08	*					10045
MZT1		ENSG00000204899	chr13(-):73282506-73301944			DN	1.74	*																	2299
N4BP2		ENSG00000078177	chr4(+):40058524-40159871			DN	1.64	*																	9835
NAA30		ENSG00000139977	chr14(+):57857262-57879464			DN	1.62	*																	7653
NAA38		ENSG00000128534	chr7(+):117824170-117832878			DN	1.51	*															splicing		6210
NAGA		ENSG00000198951	chr22(-):42454385-42466773											DN	1.72	*									3706
NASP		ENSG00000132780	chr1(+):46072154-46072263			dn	1.13		e6	DN	2.2	**												Parent	8293
NAT1		ENSG00000171428	chr8(+):18067633-18080821			DN	1.66	*																Parent	3173
NCAPG		ENSG00000109805	chr4(+):17812525-17846485			DN	1.61	**																Parent	4921
NCAPG2		ENSG00000146918	chr7(-):158424003-158497489			DN	1.69	*						DN	1.54	**									6987
NDNF		ENSG00000173376	chr4(-):121956782-121993581											UP	1.5	*									3556
NDRG1		ENSG00000104419	chr8(-):134249414-134309829			UP	1.9	*																	9823
NDUFB3		ENSG00000119013	chr2(+):201936514-201950471			DN	1.84	*																Parent	1103
NDUFS4		ENSG00000164258	chr5(+):52856469-52979167											DN	1.68	*									1174
NEDD4		ENSG00000069869	chr15(-):56119131-56285835											UP	1.69	*						transcription			9097
NEK10		ENSG00000163491	---			dn	1.36		ae10	DN	2.13	*													9590
NEK2		ENSG00000117650	chr1(-):211831601-211848967			DN	1.51	***																Parent	3027
NEK7		ENSG00000151414	chr1(+):198126128-198288769											UP	1.73	*									5485
NFE2L3		ENSG00000050344	chr7(+):26191860-26226744			DN	1.58	**														transcription			4249
NFKB1		ENSG00000109320	chr4(+):103405367-103538255			DN	1.56	**														transcription			6257
NIF3L1		ENSG00000196290	chr2(+):201754089-201768653			DN	1.52	*														transcription		Parent	1987
NIPA2		ENSG00000140157	chr15(-):23005349-23034410											DN	1.64	*								Parent	3505
NIPSNAP3A		ENSG00000136783	chr9(+):107509969-107522405											DN	1.6	*									2585
NMD3		ENSG00000169251	chr3(+):160939095-160971319			DN	1.53	**																Parent	4869
NME7		ENSG00000143156	chr1(-):169101771-169337184			DN	1.69	*																	5737
NMU		ENSG00000109255	chr4(-):56461398-56502465			DN	2.27	*																	975
NOA1		ENSG00000084092	chr4(-):57829514-57844989			DN	2.46	**																	3415
NOD1		ENSG00000106100	chr7(-):30464146-30518354											DN	1.57	*						transcription			6820
NOMO2		ENSG00000185164	chr16(-):18511183-18573428											DN	1.72	*									5264
NOTCH2		ENSG00000134250	chr1(-):120454176-120612266			DN	2.81	**														transcription		Parent	16803
NOTCH2NL		ENSG00000213240	chr1(+):145209119-145295478			DN	3.53	***	ae11	UP	3.84	**					e4e5e6	dn	manual curation						6436
NPAS2		ENSG00000170485	chr2(+):101436613-101613287											DN	1.62	**	e8	DN	2.06	**		transcription			12491
NPPA		ENSG00000175206	chr1(-):11905769-11907840											DN	1.57	*									1120
NPTX1		ENSG00000171246	chr17(-):78440636-78450404			DN	1.5	*																	6703
NR3C1		ENSG00000113580	chr5(-):142783551-142783612			dn	1.27	*	e6	UP	2.16	*										transcription			9172
NREP		ENSG00000134986	chr5(-):110998323-111312523			DN	1.84	*	e2	UP	2.77	**												Parent	9337
NRG1		ENSG00000157168	chr8(+):31496738-32622111			DN	2.21	**						UP	1.87	**						transcription			7657
NSDHL		ENSG00000147383	chrX(+):151999511-152038272											DN	1.76	*									1996
NSL1		ENSG00000117697	chr1(-):212910931-212965135			DN	1.74	***																	4091
NSMCE2		ENSG00000156831	chr8(+):126104087-126379361											DN	1.67	**									2714
NT5DC2		ENSG00000168268	chr3(-):52558400-52569070											DN	2.03	*									4734
NT5DC3		ENSG00000111696	chr12(-):104164231-104234975											DN	1.51	**									8722
NT5E		ENSG00000135318	chr6(+):86159788-86205500			DN	1.74	*																	4017
NTNG1		ENSG00000162631	chr1(+):107682629-108024677			UP	1.83	**																	9165
NUDT12		ENSG00000112874	chr5(-):102884557-102898491			DN	1.6	*																	4304
NUF2		ENSG00000143228	chr1(+):163291744-163325547			DN	1.91	**																	3362
NUP54		ENSG00000138750	chr4(-):77035813-77069655			DN	1.72	**																	4062
NXN		ENSG00000167693	chr17(-):702582-882926											UP	1.56	*								Parent	5881
OCLM		---	chr1(+):186348358-186370587			DN	1.54	***																	884
ODC1		ENSG00000115758	chr2(-):10577860-10588453											DN	1.52	*								Parent	2968
OLFM1		ENSG00000130558	chr9(+):137967268-138013025			DN	2.03	*																	6123
OR56B1	TRIM22	ENSG00000132274 // ENSG00000181023	chr11(+):5687321-5821759			UP	2.17	*																	1088
ORAOV1		ENSG00000149716	chr11(-):69467844-69490115											DN	1.79	*								Parent	7873
ORC5		ENSG00000164815	chr7(-):103766788-103848495			DN	1.86	*																	3724
OSBP2		ENSG00000184792	chr22(+):31089768-31303811											DN	1.57	*									6820
OSGEPL1		ENSG00000128694	chr2(-):190611386-190627953			DN	1.71	*																	3583
OSTCP1		ENSG00000243775	chr6(-):159262160-159278668			DN	1.68	*																pseudo	1226
OTUD1		ENSG00000165312	chr10(+):23728198-23731308											DN	1.97	*									3111
P2RX5	TAX1BP3	ENSG00000083454 // ENSG00000213977	chr17(-):3566190-3599698											DN	2.15	*									4190
P4HA1		ENSG00000122884	chr10(-):74766982-74856625			DN	1.96	*																	3186
P4HA3		ENSG00000149380	chr11(-):73958551-74022699			DN	2.23	***						DN	1.65	*									4009
PAAF1		ENSG00000175575	chr11(+):73587744-73638779			DN	1.53	**																Parent	4558
PAK3		ENSG00000077264	chrX(+):110346387-110346534	different		dn	1.01		e7	DN	2	*		dn	1.41		ae4	DN	2.05	*					10312
PANX1		ENSG00000110218	chr11(+):93800137-93915130			DN	1.53	*																	2769
PARD6B		ENSG00000124171	chr20(+):49348081-49373280			UP	1.53	*																Parent	4726
PART1		ENSG00000152931	chr5(+):59783759-59843484											UP	1.71	*									9752
PBX1		ENSG00000185630	chr1(+):164528915-164854300											UP	1.76	*						transcription			21771
PCMT1		ENSG00000120265	chr6(+):150070848-150132556			DN	1.58	*																	2832
PCOLCE		ENSG00000106333	chr7(+):100199986-100205798											UP	1.55	*									3532
PCOLCE2		ENSG00000163710	chr3(-):142536711-142608043			DN	2.03	**																	3480
PCSK1		ENSG00000175426	chr5(-):95726040-95768952											DN	1.7	**									5307
PDCD2		ENSG00000071994	chr6(-):170884416-170893780			DN	1.56	*																Parent	6476
PDE4DIP		ENSG00000178104	chr1(-):145021112-145021167			dn	1.04		e3	UP	2.39	*												Parent	28338
PDGFC		ENSG00000145431	chr4(-):157682762-157892546			DN	2.13	**																	5593
PDGFRB		ENSG00000113721	chr5(-):149498310-149498415											dn	1.28		e21	UP	2.18	**					7137
PDGFRL		ENSG00000104213	chr8(+):17433942-17500623											DN	1.57	*									2409
PDIA4		ENSG00000155660	chr7(-):148700156-148725754											DN	1.73	**									3277
PDK4		ENSG00000004799	chr7(-):95212815-95225829			DN	1.88	**						DN	1.75	*									4519
PDLIM3		ENSG00000154553	chr4(-):186422904-186456661			DN	1.61	***																	8080
PDLIM7		ENSG00000196923	chr5(-):176917247-176917594											dn	1.09		e10	UP	2.36	*				Parent	4407
PDP1		ENSG00000164951	chr8(+):94929162-94936601			DN	1.73	*																	5603
PDXK		ENSG00000160209	chr21(+):45152020-45152528											dn	1.32		e3	UP	2.34	*				Parent	11905
PEA15		ENSG00000162734	chr1(+):160175125-160185163			DN	1.56	**																	2806
PEBP1		ENSG00000089220	chr12(+):118573895-118583390			DN	2.7	***																Parent	1780
PEG10		ENSG00000242265	chr7(+):94285858-94299004			UP	1.93	*																	6629
PERP		ENSG00000112378	chr6(-):138411919-138428587											DN	1.57	**								Parent	4290
PEX13		ENSG00000162928	chr2(+):61244697-61276391											DN	1.62	**									5910
PFDN1		ENSG00000113068	chr5(-):139624647-139682689			DN	1.94	*														transcription		Parent	2156
PFN2		ENSG00000070087	chr3(-):149682694-149688897			DN	1.61	**																	3440
PHF10		ENSG00000130024	chr6(-):170104004-170124110			DN	1.57	**																Parent	5388
PHLDA1		ENSG00000139289	chr12(-):76420832-76425681											UP	1.52	*									8069
PHTF1		ENSG00000116793	chr1(-):114239453-114302098			DN	1.82	*														transcription			7170
PHTF2		ENSG00000006576	chr7(+):77428122-77586541			DN	1.52	*																	8631
PID1		ENSG00000153823	chr2(-):229888690-230136001											DN	2.19	*									3364
PIEZO2		ENSG00000154864	chr18(-):10670245-10701979											UP	1.66	*								Parent	14620
PIGF		ENSG00000151665	chr2(-):46808414-46844206											DN	2.56	**								Parent	4978
PIGK		ENSG00000142892	chr1(-):77554675-77685116			DN	1.61	*																	5513
PIP4K2A		ENSG00000150867	chr10(-):22825667-23003484											DN	1.69	*									5088
PIP5K1B		ENSG00000107242	chr9(+):71478753-71478883			dn	1.12		e7	UP	2.09	**													4673
PLA2G16		ENSG00000176485	chr11(-):63342244-63381908			DN	1.62	**																	3104
PLA2G4A		ENSG00000116711	chr1(+):186798081-186958113			DN	1.83	*						DN	1.89	*									2875
PLA2G7		ENSG00000146070	chr6(-):46663208-46703430			UP	1.56	*																	2965
PLAC8		ENSG00000145287	chr4(-):84011213-84035911			UP	1.52	*																Parent	3853
PLAGL1		ENSG00000118495	chr6(-):144261435-144385648											DN	1.62	*						transcription			6178
PLAUR		ENSG00000011422	chr19(-):44150430-44174699											DN	1.61	***									4457
PLCE1		ENSG00000138193	chr10(+):95753746-96088155			UP	1.5	*																	13282
PLCL1		ENSG00000115896	chr2(+):198669426-199220210			UP	1.97	**																	7925
PLEKHA1		ENSG00000107679	chr10(+):124134207-124191866			UP	1.63	*																Parent	13780
PLEKHA8		ENSG00000106086	chr7(+):30068028-30170096											DN	1.56	*								Parent	10192
PLEKHB2		ENSG00000115762	chr2(+):131862420-132111282											DN	1.56	*								Parent	6685
PLGLB1		ENSG00000183281	chr2(+):88047604-88066895			DN	2.05	*																	3220
PLIN2		ENSG00000147872	chr9(-):19115771-19127516			UP	1.59	*																Parent	5094
PLK2		ENSG00000145632	chr5(-):57749814-57756087											UP	1.83	**									4768
PLK4		ENSG00000142731	chr4(+):128802048-128819927			DN	2.11	**																	4482
PMM1		ENSG00000100417	chr22(-):41972890-41985875											DN	1.66	*									5082
POGLUT1		ENSG00000163389	chr3(+):119187799-119213552			DN	1.54	**																	7097
POLB		ENSG00000070501	chr8(+):42195973-42229326											DN	1.6	**								Parent	4106
POLQ		ENSG00000051341	chr3(-):121150274-121265488			DN	1.85	**																	9099
POLR2J		ENSG00000005075	chr7(-):102113904-102119361			DN	1.63	**														transcription			962
PPA2		ENSG00000138777	chr4(-):106290235-106395221			DN	1.55	*																	4654
PPIH		ENSG00000171960	chr1(+):43124095-43142429			DN	1.72	*						dn	1.38								splicing	Parent	2212
PPIL1		ENSG00000137168	chr6(-):36822608-36842777			DN	1.66	**															splicing	Parent	1810
PPIP5K2		ENSG00000145725	chr5(+):102455968-102538907			DN	1.5	*																Parent	17272
PPP1R12B		ENSG00000077157	chr1(+):202317827-202557697											UP	1.51	*								Parent	18537
PPP1R15B		ENSG00000158615	chr1(-):204372519-204380945											UP	1.65	*									5227
PPP1R1C		ENSG00000150722	chr2(+):182926169-182926206			dn	1.13		e5	UP	2.12	*													4931
PPP1R21		ENSG00000162869	---			dn	1.12		ae11	DN	2.1	**													3990
PPP2R2B		ENSG00000156475	chr5(-):145967941-146461054											UP	1.71	***	ae4	DN	2.28	**					6089
PPP2R5C		ENSG00000078304	chr14(+):102228199-102394023			DN	1.78	**																Parent	14289
PPP3CA		ENSG00000138814	chr4(-):101944587-102268634			DN	1.73	*																	5213
PPP3CB		ENSG00000107758	---			dn	1.43	*	ae15	DN	2.19	*													5303
PPP3R1	WDR92	ENSG00000221823 // ENSG00000243667	chr2(-):68350068-68488362			DN	1.6	*																	3363
PPPDE1		ENSG00000121644	chr1(+):244816380-244869558			UP	2.41	**						UP	1.78	*									5104
PRELID2		ENSG00000186314	chr5(-):145138582-145214899			DN	1.73	*																	5375
PRG4		ENSG00000116690	chr1(+):186265410-186283686			UP	3.85	*																	5050
PRICKLE1		ENSG00000139174	chr12(-):42852753-42983478			UP	1.65	*						UP	1.58	*								Parent	5201
PRIM1		ENSG00000198056	chr12(-):57125407-57146119											DN	1.54	*								Parent	2437
PRKACB		ENSG00000142875	chr1(+):84543740-84704181			DN	1.62	*																	6676
PRKAG2		ENSG00000106617	chr7(-):151253211-151574210			DN	1.67	*																	6740
PRKCA		ENSG00000154229	chr17(+):64298754-64801114											DN	1.92	*									11152
PRKCB		ENSG00000166501	chr16(+):23847339-24231857			UP	2.95	**														transcription			10037
PRMT10		ENSG00000164169	chr4(-):148558937-148605314			DN	1.5	**																	4019
PRNP		ENSG00000171867	chr20(+):4666994-4682235			DN	1.83	*																	2851
PRPF4		ENSG00000136875	chr9(+):116037938-116055054											DN	1.93	*							splicing		3613
PRPF40A		ENSG00000196504	chr2(-):153511843-153573975			DN	1.54	**															splicing		9536
PRRX1		ENSG00000116132	chr1(+):170632303-170705371											DN	1.73	*						transcription			8246
PRSS12		ENSG00000164099	chr4(-):119202417-119273922			DN	1.66	**																	5725
PSG8		ENSG00000124467	chr19(-):43256843-43269831											DN	1.58	*									4090
PSMA5		ENSG00000143106	chr1(-):109944419-109969070			DN	1.68	**																Parent	5737
PSMB9		ENSG00000240065	chr6(+):32821925-32827358											DN	1.51	*									3072
PSMD10		ENSG00000101843	chrX(-):107327439-107334848											DN	1.68	*						transcription		Parent	2459
PSMD14		ENSG00000115233	chr2(+):162164549-162268226			DN	2.47	*																Parent	7698
PSMD6		ENSG00000163636	chr3(-):63996105-64009658			DN	1.55	*																	9095
PSMG4		ENSG00000180822	chr6(+):3259207-3292218											DN	1.55	*									10418
PTBP2		ENSG00000117569	chr1(+):97187221-97280347			DN	1.51	*						UP	2.12	**							splicing		13174
PTCD3		ENSG00000132300	chr2(+):86333362-86365321			DN	1.54	*																	10165
PTGR2	ZNF410	ENSG00000119725 // ENSG00000140043	chr14(+):74318548-74398981											DN	1.69	*									8072
PTGS2		ENSG00000073756	chr1(-):186642033-186649547			DN	1.91	**						DN	4.12	**									5269
PTMS		ENSG00000159335	chr12(+):6875710-6880116											UP	1.54	**									1473
PTPLA		ENSG00000165996	chr10(-):17632270-17659377			DN	2.42	*																	2175
PTPN2		ENSG00000175354	chr18(-):12840713-12840993											dn	1.06		e3	UP	2.11	*				Parent	6921
PTPRB		ENSG00000127329	chr12(-):70912511-71031209			DN	1.87	**						dn	1.85		e15	DN	2.21	*					13562
PTPRM		ENSG00000173482	chr18(+):7566780-8682989											DN	2.11	*									9906
PTS		ENSG00000150787	chr11(+):112106572-112106757											dn	1.86		e7	UP	2.71	*				Parent	3130
PTTG1		ENSG00000164611	chr5(+):159848836-159855745			DN	1.58	*														transcription		Parent	2010
PZP		ENSG00000126838	chr12(-):9346673-9346834											dn	1.46		e11	UP	2.46	*				Parent	6227
QRFP		ENSG00000188710	chr9(-):133768815-133769225			DN	1.7	**																	411
RAB11FIP2		ENSG00000107560	chr10(-):119764429-119806114											UP	1.65	*									6169
RAB13		ENSG00000143545	---			dn	1.37	*	ae7	DN	2.13	*													2713
RAB27B		ENSG00000041353	chr18(+):52495430-52557209			UP	2.02	**																	7432
RAB30		ENSG00000137502	chr11(-):82690314-82782914			UP	1.56	**																	11701
RABGAP1L		ENSG00000152061	chr1(+):174606513-174606626	not bad		dn	1.5		e17	DN	2.26	*		dn	1.08		e25	DN	2.09	*					13701
RABL2B		ENSG00000079974	chr22(-):51205929-51222091											DN	1.52	*									5870
RAD1		ENSG00000113456	chr5(-):34908296-34918392			DN	1.66	**																Parent	6763
RAD51AP1		ENSG00000111247	chr12(+):4648049-4669214											DN	1.79	**								Parent	2572
RAD54B		ENSG00000197275	chr8(-):95448723-95449132			dn	1.47		e4	UP	2.27	**													5313
RALB		ENSG00000144118	chr2(+):120997640-121052285											DN	1.57	*									2915
RAPH1		ENSG00000173166	chr2(-):204341799-204341879											dn	1.19		e5	UP	2.07	**					11696
RARA		ENSG00000131759	chr17(+):38465446-38566941											UP	1.5	*						transcription			3930
RARRES1		ENSG00000118849	chr3(-):158414899-158450246			UP	1.84	**																	2236
RASA1		ENSG00000145715	chr5(+):86563705-86687732											DN	1.53	*									5232
RBM27		ENSG00000091009	chr5(+):145608509-145608600											dn	1.77		e4	DN	2.04	*			splicing		6900
RBM45		ENSG00000155636	chr2(+):178977151-178994380			DN	1.66	*																Parent	4784
RBM48		ENSG00000127993	chr7(+):92158086-92167318			DN	1.52	**																Parent	4353
RDH11		ENSG00000072042	chr14(-):68143521-68162490			DN	1.53	*						DN	2.25	**									5518
RECK		ENSG00000122707	chr9(+):36112302-36112473											dn	1.29	*	e20	UP	2.47	*					6045
RFC1		ENSG00000035928	chr4(-):39289076-39367987											DN	1.51	*									6713
RFWD3		ENSG00000168411	chr16(-):74655606-74700757											DN	1.62	*									6465
RG9MTD2		ENSG00000145331	chr4(-):100467887-100485189			DN	1.55	**																	4379
RHEB		ENSG00000106615	chr7(-):151163099-151217009			DN	1.87	**																Parent	3535
RIMKLB		ENSG00000166532	chr12(+):8834280-8935685											UP	1.56	*								Parent	8551
RIT1		ENSG00000143622	chr1(-):155869891-155881193			DN	1.6	*																	3919
RLF		ENSG00000117000	chr1(+):40627041-40706592			DN	1.64	*																Parent	6246
RMND5A		ENSG00000153561	chr2(+):86947437-87002436			DN	1.78	*																	6804
RNASEH1	RNASEH1P1	ENSG00000171865	chr2(-):3592383-3605931			DN	1.66	*																Parent	2865
RNASET2		ENSG00000026297	chr6(-):167343006-167370679			DN	1.77	**																Parent	7478
RND3		ENSG00000115963	chr2(-):151324712-151344182											UP	1.81	*									3594
RNF130		ENSG00000113269	chr5(-):179382506-179499113			DN	1.75	*																	12822
RNF145		ENSG00000145860	chr5(-):158584419-158637061			DN	1.91	*																	4567
RNF167		ENSG00000108523	chr17(+):4843630-4848515											DN	1.65	*	ae9	UP	2.09	**					2744
RNF182		ENSG00000180537	chr6(+):13925117-13980233											DN	1.94	**									4090
RNF214		ENSG00000167257	chr11(+):117110517-117110576			dn	1.34		e4	DN	2.04	*													4398
RNF217		ENSG00000146373	chr6(+):125283862-125404868											UP	1.61	*									12779
RNF26		ENSG00000173456	chr11(+):119205234-119208019											DN	1.59	*									2787
RNF7		ENSG00000114125	chr3(+):141457119-141464542			DN	1.78	**																Parent	3147
ROR1		ENSG00000185483	chr1(+):64239683-64644707											UP	2.03	*									6836
RPA1		ENSG00000132383	chr17(+):1733307-1801369											DN	2.19	*									5492
RPL22L1		ENSG00000163584	chr3(-):170584104-170587972			DN	1.8	*																Parent	2326
RPL31P11		ENSG00000213075	chr1(-):161653497-161655042			DN	1.53	**																pseudo	1558
RPL34		ENSG00000109475	chr4(+):109551177-109551566											dn	1.36		e7	DN	2.39	*				Parent	3393
RPS10P7		ENSG00000223396	chr1(+):201487831-201499602			DN	1.52	*																	2329
RPS14		ENSG00000164587	chr5(-):149823796-149829300			DN	1.62	*														transcription		Parent	4544
RPS6KA2		ENSG00000071242	chr6(-):166822876-167275999			DN	1.7	**																	8243
RRM2		ENSG00000171848	chr2(+):10261022-10271545			DN	1.64	*	ae2	UP	2.08	*		DN	1.64	*						transcription		Parent	4954
RRN3P2		ENSG00000103472 // ENSG00000248124	chr16(+):29087977-29088082											dn	1.01		e2	DN	2.26	**					2475
RRP1B		ENSG00000160208	chr21(+):45079427-45115958			DN	1.53	*																	5760
RRP36		ENSG00000124541	chr6(+):42989373-42997337			DN	1.76	**																	2212
RSPO3		ENSG00000146374	chr6(+):127439819-127518441			DN	2.01	*						DN	3.46	**									3179
RTF1		ENSG00000137815	chr15(+):41769363-41769484											dn	1.19		e13	DN	2.24	*					5770
RUNX2		ENSG00000124813	chr6(+):45296060-45296520											UP	1.72	*									8191
S100A13		ENSG00000189171	chr1(-):153591284-153603836			DN	1.72	*																	2558
S100A6		ENSG00000197956	chr1(-):153507076-153508522			DN	1.87	*																	971
S100P		ENSG00000163993	chr4(+):6694796-6698897			UP	1.97	*																	1280
SAP30		ENSG00000164105	chr4(+):174292093-174298682			DN	1.51	*														transcription			1320
SAP30L		ENSG00000164576	chr5(+):153825517-153835871			DN	1.51	**																Parent	6755
SASH1		ENSG00000111961	chr6(+):148663729-148873184			UP	1.56	*																	8598
SCD		ENSG00000099194	chr10(+):102106881-102124591											DN	1.85	**								Parent	5362
SCG2		ENSG00000171951	chr2(-):224461660-224467125			DN	1.71	*						DN	1.61	*									2719
SCGB1A1		ENSG00000149021	chr11(+):62186507-62190659											UP	1.62	*									582
SCRT2	SRXN1	ENSG00000172070 // ENSG00000215397	chr20(-):627270-656825			UP	1.67	*																	3577
SDAD1		ENSG00000198301	chr4(-):76871059-76912098			DN	1.58	*																Parent	3491
SEC22B		ENSG00000223380	chr1(+):145096413-145116611			DN	1.7	*																	2356
SEC24C		ENSG00000176986	chr10(+):75504119-75531917											DN	1.64	*									5363
SEMA3D		ENSG00000153993	chr7(-):84627325-84816171											UP	1.93	*									8062
SEMA6D		ENSG00000137872	chr15(+):47476403-48066419			UP	2.15	**																	8560
SEPHS1		ENSG00000086475	chr10(-):13360083-13390280											DN	2.22	*								Parent	3979
SERINC2		ENSG00000168528	chr1(+):31882412-31907527											DN	1.52	*									3520
SERP1		ENSG00000120742	chr3(-):150259779-150320961			DN	1.73	*																	5747
SERPINB5		ENSG00000206075	chr18(+):61144166-61172317											DN	1.76	*									3939
SERPINE2		ENSG00000135919	chr2(-):224839879-224904005			DN	4.22	***						DN	2.94	**									8891
SERPINI1		ENSG00000163536	chr3(+):167453509-167543356			DN	2.15	***																	2418
SFR1		ENSG00000156384	chr10(+):105880876-105886142											DN	1.77	*								Parent	2530
SFT2D1		ENSG00000198818	chr6(-):166733213-166756037			DN	1.68	*																	3104
SFXN1		ENSG00000164466	chr5(+):174905584-174956737			DN	1.68	**																	7572
SGIP1		ENSG00000118473	chr1(+):67105460-67105516											dn	1.79		e8	UP	2.14	**					10493
SGOL1		ENSG00000129810	chr3(-):20202083-20227713			DN	1.77	*																Parent	3823
SGOL2		ENSG00000163535	chr2(+):201390880-201448500			DN	1.65	*																	6022
SHCBP1		ENSG00000171241	chr16(-):46655169-46655285			dn	1.61		e1	UP	2.04	*													4459
SHFM1		ENSG00000127922	chr7(-):96318075-96339203			DN	2.2	*																	7608
SIVA1		ENSG00000184990	---			dn	1.08		ae1	DN	2.81	*										transcription			4776
SKAP2		ENSG00000005020	chr7(-):26706690-27034858											DN	1.6	*									5520
SLC16A14		ENSG00000163053	chr2(-):230899687-230933627			DN	1.6	*																Parent	4938
SLC16A4		ENSG00000168679	chr1(-):110919572-110919783											dn	1.17	*	e7	UP	2.15	**					3167
SLC19A2		ENSG00000117479	chr1(-):169432465-169455241			DN	1.63	*																	3671
SLC1A5		ENSG00000105281	chr19(-):47278142-47291851			UP	1.84	*	ae3	DN	2.22	**													3332
SLC20A1		ENSG00000144136	chr2(+):113403515-113421402											DN	1.64	**								Parent	5577
SLC22A5		ENSG00000197375	chr5(+):131705444-131731305			UP	1.57	**																	12788
SLC25A24		ENSG00000085491	chr1(-):108677449-108742974			DN	1.53	*																Parent	6548
SLC27A3		ENSG00000143554	chr1(+):153745352-153752632											DN	1.52	***									5470
SLC29A1		ENSG00000112759	chr6(+):44187323-44201881			DN	1.62	*																	3433
SLC2A13		ENSG00000151229	chr12(-):40152564-40499891			UP	1.56	*																Parent	10027
SLC35B1		ENSG00000121073	chr17(-):47778305-47785529			DN	1.88	*	e11	UP	2.1	*													5889
SLC35B4		ENSG00000205060	chr7(-):133975159-134001803			DN	1.53	*																	7109
SLC39A14		ENSG00000104635	chr8(+):22224791-22291638											DN	1.62	*								Parent	6942
SLC39A8		ENSG00000138821	chr4(-):103174554-103266631			DN	2.09	**																	6480
SLC3A2		ENSG00000168003	chr11(+):62623574-62656344											DN	1.87	*									5239
SLC44A2		ENSG00000129353	chr19(+):10745839-10745931											dn	1.65		e14	DN	2.07	*					5216
SLC7A2		ENSG00000003989	chr8(+):17354600-17426307											DN	1.7	*									7905
SLC7A5		ENSG00000103257	chr16(-):87863629-87903114											DN	1.57	*									4745
SLITRK6		ENSG00000184564	chr13(-):86366935-86373551			UP	1.96	**																	4318
SLPI		ENSG00000124107	chr20(-):43880879-43883205											DN	1.6	*									596
SMARCA1		ENSG00000102038	chrX(-):128580478-128657441			DN	1.67	**														transcription			4101
SMARCA5		ENSG00000153147	chr4(+):144434617-144474571			DN	6.19	***														transcription		Parent	8385
SMC6		ENSG00000163029	chr2(-):17845081-17981463			DN	1.71	*																	9363
SMG7		ENSG00000116698	chr1(+):183516238-183516387											dn	1.11		e19	UP	2.45	*					8317
SMS		ENSG00000102172	chrX(+):21958842-22025798			DN	1.64	**						DN	1.88	*								Parent	2695
SNX14		ENSG00000135317	chr6(-):86248556-86248582											dn	1.15	*	e19	UP	2.83	*					7105
SNX17		ENSG00000115234	chr2(+):27596952-27597042			dn	1.03		e7	DN	2.12	*													3350
SNX25		ENSG00000109762	chr4(+):186125391-186291338											UP	1.59	*								Parent	4567
SOAT1		ENSG00000057252	chr1(+):179262925-179324452			DN	2.13	**																	7033
SOD2		ENSG00000112096	chr6(-):160100151-160183565			DN	1.53	*						DN	1.83	*						transcription		Parent	18985
SORT1		ENSG00000134243	chr1(-):109856425-109940563			DN	1.82	*																	8760
SP100		ENSG00000067066	chr2(+):231280914-231409160											DN	1.52	*						transcription			12691
SPAG5		ENSG00000076382	chr17(-):26782770-26941215			DN	1.55	*																	5467
SPAG9		ENSG00000008294	chr17(-):49041283-49198226											DN	1.52	**									11948
SPC25		ENSG00000152253	chr2(-):169727404-169746955			DN	1.75	**																Parent	1841
SPCS1		ENSG00000114902	chr3(+):52738850-52742186			DN	1.63	*																	2344
SPCS3		ENSG00000129128	chr4(+):177241115-177250346			DN	2.01	*																	6831
SPINK5		ENSG00000133710	chr5(+):147443535-147516844											DN	1.98	**									4381
SPINK6		ENSG00000178172	chr5(+):147582339-147594896			DN	2.02	**																	733
SPINK9		ENSG00000204909	chr5(+):147715122-147719412											DN	1.65	**									841
SPRED1		ENSG00000166068	chr15(+):38544516-38646241			DN	1.53	*																	8260
SPRYD7		ENSG00000123178	chr13(-):50486842-50510476											DN	1.65	*								Parent	3340
SPTLC3		ENSG00000172296	chr20(+):12989627-13147411											DN	2.35	*									6377
SQLE		ENSG00000104549	chr8(+):126010739-126034524			DN	2.08	**																	4305
SREK1		ENSG00000153914	chr5(+):65440143-65476707	DKO & ALL		DN	1.81	*															splicing		18240
SRGAP2		ENSG00000163486	chr1(+):121128081-121131151											DN	1.74	*								Parent	9263
SSBP1		ENSG00000106028	chr7(+):141438158-141450257			DN	1.58	***																Parent	4961
SSBP2		ENSG00000145687	chr5(-):80715692-80946162			UP	1.58	**																Parent	11284
SSFA2		ENSG00000138434	chr2(+):182756595-182795462											DN	1.52	*									9582
SSR3		ENSG00000114850	chr3(-):156258543-156272935			DN	1.75	**																Parent	4627
SSRP1		ENSG00000149136	chr11(-):57093459-57103358											DN	1.71	**						transcription			6323
SSU72		ENSG00000160075	chr1(-):1477054-1510248			UP	1.52	*																Parent	5428
SSX2IP		ENSG00000117155	chr1(-):85109390-85156440			DN	1.9	*						DN	1.93	**	e15	UP	2.01	*				Parent	8651
ST3GAL5		ENSG00000115525	chr2(-):86066272-86116137											UP	1.99	*									5701
ST7L		ENSG00000007341	chr1(-):113066143-113163447			DN	1.61	*																	8111
ST8SIA4		ENSG00000113532	chr5(-):100145360-100238970			UP	1.59	*																	7794
STAMBP		ENSG00000124356	chr2(+):74071940-74072015			dn	1.1		e3	DN	2.02	**													7655
STK17B		ENSG00000081320	chr2(-):197001864-197041227			DN	1.63	*																	6580
STMN1		ENSG00000117632	chr1(-):26210672-26232963			DN	2	**																Parent	6261
STRADB		ENSG00000082146	chr2(+):202316392-202345569											UP	1.55	*								Parent	3242
STXBP1		ENSG00000136854	chr9(+):130374539-130454995			UP	1.66	*																	4850
STXBP5		ENSG00000164506	chr6(+):147524871-147706866			DN	2.44	**																	5853
SVIL		ENSG00000197321	chr10(-):29746277-30025864			UP	1.75	*																Parent	10341
SYCP2L	TMEM14B	ENSG00000137210 // ENSG00000153157	chr6(+):10747992-10974488			DN	1.61	*																	4188
SYNE1		ENSG00000131018	chr6(-):152826336-152826532			dn	1.07		e10	UP	2.06	*													45649
SYNPO2		ENSG00000172403	chr4(+):119809996-119982393			UP	1.59	*																	11375
SYPL1		ENSG00000008282	chr7(-):105730954-105753022			DN	1.54	**																Parent	2794
TAC4		ENSG00000176358	chr17(-):47915671-47925379			UP	1.62	*																	1001
TAF1A		ENSG00000143498	chr1(-):222731244-222763275			DN	1.68	**						DN	1.68	*						transcription			2895
TAF9		ENSG00000085231	chr5(-):68647549-68665840			DN	1.52	*														transcription		Parent	4050
TARSL2		ENSG00000185418	chr15(-):102194143-102264635			DN	1.55	*																	4584
TBC1D1		ENSG00000065882	chr4(+):37892708-38140796			DN	1.64	**																	9027
TBC1D26	ZNF286A	ENSG00000187607 // ENSG00000214946	chr17(+):15603005-15649479			DN	1.75	***	ae12	UP	2.14	**												Parent	5263
TBX20		ENSG00000164532	chr7(-):35284561-35284669											dn	1.2		e4	DN	2.02	*				Parent	1875
TCF12		ENSG00000140262	chr15(+):57210323-57580712											UP	1.66	*	e17	UP	2.65	**		transcription			9446
TCTEX1D2	TM4SF19	ENSG00000145107 // ENSG00000213123	chr3(-):196018099-196018245			dn	1.17		e11	DN	2.02	**													1246
TCTN2		ENSG00000168778	chr12(+):124155660-124192942											DN	1.58	*									5104
TERF1		ENSG00000147601	chr8(+):73908424-73959727			DN	1.62	**																Parent	8831
TEX2		ENSG00000136478	chr17(-):62224796-62340656											DN	1.55	**									9094
TFB1M		ENSG00000029639	chr6(-):155578660-155635631			DN	1.89	**																	2736
TFPI		ENSG00000003436	chr2(-):188331279-188419173			DN	1.93	*																	11714
TGFB1		ENSG00000105329	chr19(-):41836228-41859788			DN	2.22	*														transcription			3238
TGFB1I1		ENSG00000140682	chr16(+):31483476-31489280											DN	1.57	**						transcription			5403
TGFBI		ENSG00000120708	chr5(+):135364640-135399507			DN	1.86	**																	7835
TGFBR2		ENSG00000163513	chr3(+):30647993-30735626			DN	2.04	**																	4704
TGOLN2		ENSG00000152291	chr2(-):85538795-85555375											DN	1.53	***									7077
TGS1		ENSG00000137574	chr8(+):56681582-56738005			DN	1.52	*																	3869
THG1L		ENSG00000113272	chr5(+):157158323-157167910			DN	1.71	*																	3220
THNSL1		ENSG00000185875	chr10(+):25305580-25315591											DN	1.59	*									3788
TLE4		ENSG00000106829	chr9(+):82186688-82340412											UP	1.58	*									8075
TLL1		ENSG00000038295	chr4(+):166794410-167023847			DN	2.67	**						DN	1.84	*									7522
TLR4		ENSG00000136869	chr9(+):120466470-120479147											DN	1.65	**						transcription			5256
TM9SF4		ENSG00000101337	chr20(+):30697517-30755061			DN	1.53	*																	5415
TMC7		ENSG00000170537	chr16(+):18995256-19075260			DN	1.71	**																	5638
TMCO1		ENSG00000143183	chr1(-):165696527-165796992			DN	1.56	*																	3082
TMCO6		ENSG00000113119	chr5(+):140019038-140024992			DN	1.51	*																	3502
TMEFF2		ENSG00000144339	chr2(-):192813775-193060439			UP	2.83	**																	6632
TMEM133		ENSG00000170647	chr11(+):100862720-100864665			UP	1.6	*																	1853
TMEM165		ENSG00000134851	chr4(+):56262120-56292342			DN	1.65	*																	7045
TMEM167A		ENSG00000174695	chr5(-):82348667-82373194			DN	1.55	**																Parent	4908
TMEM19		ENSG00000139291	chr12(+):72079878-72096967											DN	1.7	*									5498
TMEM194B		ENSG00000189362	chr2(-):191373793-191399416			DN	1.8	*																	6521
TMEM237		ENSG00000155755	chr2(-):202484911-202508226			DN	1.83	**																	7642
TMEM30A		ENSG00000112697	chr6(-):75962649-75994502			DN	1.58	*						DN	1.7	*									5123
TMEM41B		ENSG00000166471	chr11(-):9302204-9336187											DN	1.63	*									4422
TMEM43		ENSG00000170876	chr3(+):14166514-14185180			DN	1.51	*																	3572
TMEM45A		ENSG00000181458	chr3(+):100211463-100296294			DN	1.78	*																	6005
TMEM47		ENSG00000147027	chrX(-):34645183-34675405											DN	2.25	*	ae2	UP	3.47	**				Parent	4054
TMEM48		ENSG00000058804	chr1(-):54231133-54304175			DN	1.91	*																	5135
TMEM68		ENSG00000167904	chr8(-):56651320-56685926											DN	1.51	**									6616
TMOD2		ENSG00000128872	chr15(+):52043794-52102342											DN	1.59	*									11636
TMX3		ENSG00000166479	chr18(-):66340927-66382535			DN	1.63	*																	7637
TNC		ENSG00000041982	chr9(-):117782805-117880439			DN	1.53	**																	8687
TNFAIP6		ENSG00000123610	chr2(+):152214111-152236559			DN	1.68	*						DN	1.9	*									1577
TNFAIP8		ENSG00000145779	chr5(+):118604427-118730293			DN	1.84	**																	9591
TNFSF10		ENSG00000121858	chr3(-):172223452-172241265			UP	2.65	**																	3473
TNNT2		ENSG00000118194	chr1(-):201328143-201346890											UP	1.74	*	e14	UP	3.42	*					7281
TOMM34		ENSG00000025772	chr20(-):43570772-43589066											DN	1.57	*									2062
TOP2A		ENSG00000131747	chr17(-):38545003-38574169			DN	1.65	**														transcription			6437
TOR1B		ENSG00000136816	chr9(+):132565432-132573563			DN	1.51	*						DN	2.4	*									2911
TPM1		ENSG00000140416	chr15(+):63356263-63356341											dn	1.09		e12	UP	2.4	*				Parent	8468
TPM2		ENSG00000198467	chr9(-):35682929-35683238											dn	1.01		e11	UP	2.45	*				Parent	4047
TPMT		ENSG00000137364	chr6(-):18128960-18155306			DN	1.75	**																Parent	3181
TPRG1L		ENSG00000158109	chr1(+):3541579-3546689											DN	1.53	*									2414
TPRKB		ENSG00000144034	chr2(-):73955818-73964513			DN	2.03	**						DN	1.63	***								Parent	2047
TPST1		ENSG00000169902	chr7(+):65670314-65825429			DN	2.16	**																	2871
TRA2A		ENSG00000164548	chr7(-):23544403-23571621	DKO & ALL		DN	1.5	*															splicing	Parent	3516
TRDMT1		ENSG00000107614	chr10(-):17193582-17194098											dn	1.37		e12	UP	2	*					10535
TRIM2		ENSG00000109654	chr4(+):154260209-154260474			dn	1.4	*	e18	DN	2.08	*													9333
TRIM32		ENSG00000119401	chr9(+):119449600-119463028											DN	1.61	*						transcription			3780
TRIM36		ENSG00000152503	chr5(-):114460460-114515912			DN	1.76	**						DN	1.88	*									6113
TRIP13		ENSG00000071539	chr5(+):892999-918158			DN	1.95	**														transcription			3560
TRMT61B		ENSG00000171103	chr2(-):29072690-29093167			DN	1.54	*																	2056
TRPC4		ENSG00000133107	chr13(-):38210775-38444563											UP	1.63	*								Parent	4205
TRPM3		ENSG00000083067	chr9(-):73218258-73218386											dn	1.05		e27	DN	2.2	*					19912
TSPAN1		ENSG00000117472	chr1(+):46640759-46651634											DN	2.32	*									2366
TSPAN12		ENSG00000106025	chr7(-):120427374-120590566											UP	1.84	**									3366
TSPAN6		ENSG00000000003	chrX(-):99883719-99891848			DN	1.61	*						DN	1.66	*									2968
TTC1		ENSG00000113312	chr5(+):159436152-159492550			DN	1.75	**																	1938
TTC26		ENSG00000105948	chr7(+):138818510-138885139			DN	1.52	*																	4999
TTC39B		ENSG00000155158	chr9(-):15170843-15307358			UP	1.92	**																Parent	12208
TTC39C		ENSG00000168234	chr18(+):21572737-21713123											UP	1.52	*								Parent	7188
TTK		ENSG00000112742	chr6(+):80713862-80752237			DN	1.75	*																Parent	4579
TTLL1		ENSG00000100271	chr22(-):43425356-43485434											DN	1.91	*									1877
TUBA1B		ENSG00000123416	chr12(-):49521566-49525178			DN	1.55	*																Parent	3574
TUBA1C		ENSG00000167553	chr12(+):49621709-49667121			DN	1.65	*																Parent	3359
TUBA4A		ENSG00000127824	chr2(-):220114433-220119330			DN	1.83	**																Parent	4079
TUBD1		ENSG00000108423	chr17(-):57936849-57970302			DN	1.65	**																	3320
TUBG1		ENSG00000131462	chr17(+):40761689-40767249											DN	1.89	*								Parent	2411
TUSC3		ENSG00000104723	chr8(+):15615955-15618175			DN	1.64	**																	5190
TXNDC12		ENSG00000117862	chr1(-):52485806-52521843			DN	2.17	*																	3630
TXNIP		ENSG00000117289	chr1(+):145438490-145442626			UP	2.11	**	ae2	DN	3.09	*					ae2	dn	manual curation			transcription			3626
TXNL4A		ENSG00000141759	chr18(-):77732869-77793915			DN	2.02	**															splicing	Parent	3175
TYW5		ENSG00000162971	chr2(-):200794717-200820460			DN	1.63	*																	10496
U2SURP		ENSG00000163714	chr3(+):142738811-142738878			dn	1.17		e7	DN	2.7	*											splicing	Parent	11297
UAP1		ENSG00000117143	chr1(+):162531323-162569629											DN	2.37	**									3405
UBASH3B		ENSG00000154127	chr11(+):122526430-122683153			DN	1.72	**																	9011
UBE2D1		ENSG00000072401	chr10(+):60094764-60129398											DN	1.65	*								Parent	3486
UBE2F		ENSG00000184182	chr2(+):238859820-238951042			DN	2.49	***																Parent	4051
UBE2N		ENSG00000177889	chr12(-):93803134-93835752											DN	1.56	*						transcription		Parent	5110
UBE2T		ENSG00000077152	chr1(-):202300786-202311086			DN	1.62	*																	1065
UBE2W		ENSG00000104343	chr8(-):74742616-74742707			dn	1.09		e3	UP	2.16	**												Parent	9090
UBE2Z		ENSG00000159202	chr17(+):46985769-47006422											DN	1.6	**									5753
UBN1		ENSG00000118900	---											dn	1.1		ae2	UP	2.06	*		transcription		Parent	8551
UFSP2		ENSG00000109775	chr4(-):186320694-186347132			DN	1.86	*																	2781
UGCG		ENSG00000148154	chr9(+):114659046-114695439											UP	1.75	*									4615
ULBP2		ENSG00000131015	chr6(+):150263121-150270366			DN	2.11	**						DN	1.59	*									1349
ULK2		ENSG00000083290	chr17(-):19674144-19771249			UP	1.55	**																	9843
UPP1		ENSG00000183696	chr7(+):48128241-48148329											DN	1.74	*									4577
USH1C		ENSG00000006611	chr11(-):17515437-17565963			UP	1.56	*																	4187
USP1		ENSG00000162607	chr1(+):62902326-62917410			DN	2.17	**																Parent	4263
USP2		ENSG00000036672	chr11(-):119225926-119252421			UP	1.55	*														transcription			4538
USP32P2		ENSG00000249250	chr17(-):18435820-18435911			dn	1.12		e4	DN	2.02	*													6442
USP38		ENSG00000170185	chr4(+):144106070-144142653											DN	1.55	*									7787
USP6NL		ENSG00000148429	chr10(-):11569499-11569566											dn	1.15	*	e4	UP	2.01	*					14202
UTP11L		ENSG00000183520	chr1(+):38478388-38489588			DN	1.75	*																	3385
UTS2		ENSG00000049247	chr1(-):7907673-7913551			DN	2.1	**																	1783
VAMP2		ENSG00000220205	chr17(-):8063724-8066864			UP	1.82	*																	3268
VEGFB		ENSG00000173511	chr11(+):64002266-64006258			DN	1.68	*																	1539
VGLL3		ENSG00000206538	chr3(-):86989790-87040269			UP	1.62	**						UP	2.13	*									11574
VPS36		ENSG00000136100	---											dn	1.41	*	ae8	DN	2.01	***					5614
VPS4B		ENSG00000119541	chr18(-):61056427-61089716			UP	1.69	*																	4315
WDR11		ENSG00000120008	chr10(+):122610870-122669035											DN	1.52	*									10837
WDR20		ENSG00000140153	chr14(+):102664092-102664184			dn	1.04		e5	DN	2.01	*													7328
WDR43		ENSG00000163811	chr2(+):29117536-29171084			DN	1.57	*																	4130
WDR72		ENSG00000166415	chr15(-):53807365-54055076											DN	1.9	*									8572
WDR75		ENSG00000115368	chr2(+):190306159-190340287			DN	1.64	**																	5066
WFDC1		ENSG00000103175	chr16(+):84328401-84363446			DN	1.78	*																	4817
WFDC11		ENSG00000180083	chr20(-):44277203-44298913			UP	1.68	*																	646
WIPI1		ENSG00000070540	chr17(-):66417423-66453626											DN	1.78	**									3402
XRCC2		ENSG00000196584	chr7(-):152341864-152373250			DN	1.71	**																	4853
XRCC4		ENSG00000152422	chr5(+):82373376-82649579			DN	2.3	**						DN	1.71	*									2676
XRN1		ENSG00000114127	chr3(-):142025453-142166904											DN	1.6	*	e40	UP	2.39	**					11982
XXYLT1		ENSG00000173950	chr3(-):194789015-194991877			DN	1.76	**																	5409
YEATS4		ENSG00000127337	chr12(+):69753532-69784575			DN	1.95	*														transcription			1714
YIPF3		ENSG00000137207	chr6(-):43479572-43484677											DN	1.52	*								Parent	3053
ZBTB10		ENSG00000205189	chr8(+):81397854-81434007											UP	1.5	*								Parent	10216
ZBTB2		ENSG00000181472	chr6(-):151685251-151712778			DN	1.9	**																	3090
ZBTB41		ENSG00000177888	chr1(-):197124309-197169672			UP	1.59	*																	8562
ZCCHC10		ENSG00000155329	chr5(-):132332680-132362264			DN	1.61	*																Parent	2550
ZCCHC17		ENSG00000121766	chr1(+):31769842-31837800			DN	1.69	**																Parent	1891
ZDHHC2		ENSG00000104219	chr8(+):17013538-17080246			DN	1.52	*																	6735
ZDHHC21		ENSG00000175893	---											dn	1.29		ae8	DN	2.01	*					9426
ZMYM4		ENSG00000146463	chr1(+):35734568-35887539			DN	1.63	*																	7647
ZNF252		ENSG00000196922	chr8(-):146201749-146228281											UP	1.69	*									9148
ZNF292		ENSG00000188994	chr6(+):87865283-87971517											UP	1.78	*									13128
ZNF30		ENSG00000168661	chr19(+):35417822-35436069			DN	1.99	*																	2745
ZNF323		ENSG00000235109	---			dn	1.46		ae8	DN	2.69	**										transcription		Parent	4957
ZNF330		ENSG00000109445	chr4(+):142142055-142155854			DN	1.51	*																	2536
ZNF35		ENSG00000169981	chr3(+):44690234-44702282			DN	1.66	*														transcription		Parent	2663
ZNF367		ENSG00000165244	chr9(-):99148227-99180669			UP	1.62	*														transcription			3646
ZNF658B		ENSG00000198566	chr9(-):39444302-39447188			DN	1.8	*																pseudo	4038
ZNF670	ZNF695	ENSG00000135747 // ENSG00000197472	chr1(-):247108854-247242113			DN	1.79	*														transcription		Parent	5029
ZNF691		ENSG00000164011	chr1(+):43312280-43318144			DN	1.56	*																	2141
ZNF720		ENSG00000197302	chr16(+):31724554-31772885			DN	1.7	*														transcription			9816
ZNF77		ENSG00000175691	chr19(-):2933217-2944931			DN	1.78	*														transcription			2437
ZNF786		ENSG00000197362	chr7(-):148766580-148787841			DN	1.67	*														transcription			3594
ZNF852		ENSG00000178917	chr3(-):44540462-44552128											DN	1.6	*									4225
ZNF860		ENSG00000197385	chr3(+):32023266-32033120			DN	1.65	**														transcription		Parent	3263
ZNF91		ENSG00000167232	chr19(-):23542036-23578269											UP	1.54	*									10397
ZRANB2-AS1		ENSG00000235079	chr1(+):71512189-71532863			DN	1.81	*																	967
ZRANB3		ENSG00000121988	chr2(-):135894487-136288806			DN	1.59	**																	9113
ZSCAN16		ENSG00000196812	chr6(+):28092387-28097858			DN	1.89	**														transcription			1328

## Sheet: Stats for SF
ANALYSIS OF SPLICING FACTORS
Counts of genes significantly regulated by siRNA againts DNMT1 depending of different threshold of fold change
			pvalue < 0.05								common to both
			siDNMT1_#1				siDNMT1_#2				siDNMT1 #1 & #2
	Regulation		down	up			down	up			down	up			number of columns with equivalent name?
Fold Change >=
	1.2		27	3			12	2			2	0			277
	1.35		18	0			7	2			2	0
	1.5		9	0			2	2			0	0
		siDNMT1_#1					siDNMT1_#2
			regulation	FC	p-val			regulation	FC	p-val
		Fold change >= 1.5					Fold change >= 1.5
		HSPB1	down	2.22613	0.0170578		PTBP2	up	2.11848	0.0058617
		TXNL4A	down	2.01566	0.0049209		MBNL2	up	1.98974	0.022022
		PPIH	down	1.72066	0.0182168		PRPF4	down	1.92631	0.029662
		PPIL1	down	1.65708	0.0076356		FAM32A	down	1.52047	0.026183
		KIN	down	1.62248	0.039425
		PRPF40A	down	1.53701	0.0069586
		PTBP2	down	1.51182	0.020162		Fold change >=1.2 & <1.5
		NAA38	down	1.50926	0.010064
		TRA2A	down	1.50302	0.037258		RBMX	down	1.43641	0.032357		RBMX connected to TRA2B (10.1016/j.biocel.2018.12.014)
							ZCRB1	down	1.43235	0.04256
							LSM5	down	1.42674	0.034118
		Fold change >=1.2 & <1.5					SERBP1	down	1.38027	0.0130047
							PPWD1	down	1.36476	0.049557		PPWD1 may be involved in pre-mRNA splicing (PubMed:11991638)
		PRPF31	down	1.4689	0.0146973		FAM50A	down	1.34038	0.0146151
		SNRPA1	down	1.46208	0.047777		HSPA8	down	1.33797	0.0062233
		THOC3	down	1.44146	0.029685		KHDRBS1	down	1.31854	0.0089183
		PPWD1	down	1.43856	0.000161132		HNRNPM	down	1.28734	0.0103179
		RBM7	down	1.43608	0.00067627		INTS2	down	1.27915	0.028976
		SNRPE	down	1.41187	0.047459
		RBMX	down	1.39875	0.040203
		HSPA1A	down	1.38684	0.0072985
		DNAJC8	down	1.35927	0.0035796
		HNRNPA3	down	1.34984	0.043435
		SF3B14	down	1.34321	0.043922
		FUBP1	down	1.32525	0.040621
		DDX42	up	1.26057	0.00112313
		HNRNPAB	down	1.25657	0.035103
		SNRPD1	down	1.25168	0.044518
		SFRS18	down	1.2469	0.034656
		MSL2	up	1.24129	0.0024807
		SFRS3	down	1.22973	0.047656
		DDX1	down	1.21883	0.0030572
		SNRPC	down	1.21068	0.029881
		DNAJC6	up	1.20398	0.026642
		commonly regulated in both siRNA against DNMT1 are highligthed in green
		note that PTBP2 had not the same regulation in both siRNA

## Sheet: si#1_SPLICING FACTORS
Customer name:	Eric Batsché
Project name:	siDNMT1_#1 vs control
Organism:	Human
Analysis level:	Splicing Factor - Gene
Date:	2012-04-10
Algorithm version:	EASANA 2012_1
GS contact (name/email/phone):	Pierre DE LA GRANGE	pierre.delagrange@genosplice.com	+ 33 (0) 1 57 27 68 39
Analysis of siDNMT1_#1 in HeLa for Splicing Factor
Splicing Factor Type	FAST DB STABLE ID	Gene Symbol	Regulation	Fold-Change	P-Value	Gene Coordinates (hg19)	UCSC Link	Gene Name	Aliases and Synonyms	Entrez Gene ID	EnsEMBL ID	Intensity C	Intensity 6
SR	GSHG0013597	SFRS1	down	1.21474	0.21258	chr17(-):56080855-56084622	UCSC	splicing factor, arginine/serine-rich 1	SFRS1 // ASF // MGC5228 // SF2 // SF2p33 // SRp30a	6426	ENSG00000136450	9.53477	9.25412
SR	GSHG0013763	SFRS2	down	1.13286	0.60628	chr17(-):74730199-74733456	UCSC	splicing factor, arginine/serine-rich 2	SFRS2 // PR264 // SC-35 // SC35 // SFRS2A	6427	ENSG00000161547	9.4992	9.31923
SR	GSHG0005192	SFRS2B	down	1.07628	0.56096	chr11(+):94800083-94802666	UCSC	splicing factor, arginine/serine-rich 2B	SFRS2B // SRP46	10929	ENSG00000180771	6.58814	6.48209
SR	GSHG0025685	SFRS3	down	1.22973	0.047656	chr6(+):36562139-36571209	UCSC	splicing factor, arginine/serine-rich 3	SFRS3 // SRp20	6428	ENSG00000112081	10.7968	10.4985
SR	GSHG0001915	SFRS4	down	1.10808	0.038681	chr1(-):29474259-29508415	UCSC	splicing factor, arginine/serine-rich 4	SFRS4 // SRP75	6429	ENSG00000116350	9.45516	9.3071
SR	GSHG0008944	SFRS5	up	1.08114	0.4252	chr14(+):70193616-70238722	UCSC	splicing factor, arginine/serine-rich 5	SFRS5 // HRS // SRP40	6430	ENSG00000100650	11.0356	11.1481
SR	GSHG0018758	SFRS6	up	1.01862	0.9021	chr20(+):42086536-42090416	UCSC	splicing factor, arginine/serine-rich 6	SFRS6 // B52 // SRP55	6431	ENSG00000124193	9.68542	9.71204
SR	GSHG0017564	SFRS7	down	1.3937	0.070083	chr2(-):38970743-38978524	UCSC	splicing factor, arginine/serine-rich 7, 35kDa	SFRS7 // 9G8 // AAG3 // HSSG1 // RBM37 // ZCCHC20 // ZCRB2	6432	ENSG00000115875	10.636	10.1571
SR	GSHG0007137	SFRS8	down	1.05493	0.7345	chr12(+):132195634-132284282	UCSC	splicing factor, arginine/serine-rich 8 (suppressor-of-white-apricot homolog, Drosophila)	SFRS8 // SWAP	6433	ENSG00000061936	7.69778	7.62064
SR	GSHG0007854	SFRS9	down	1.1106	0.6938	chr12(-):120899471-120907526	UCSC	splicing factor, arginine/serine-rich 9	SFRS9 // SRp30c	8683	ENSG00000111786	7.96657	7.81522
SR	GSHG0000622	SFRS11	down	1.0002	0.99814	chr1(+):70671365-70718730	UCSC	splicing factor, arginine/serine-rich 11	SFRS11 // NET2 // p54	9295	ENSG00000116754	10.8689	10.8686
SR	GSHG0023977	SFRS12	down	1.37821	0.09954	chr5(+):65440143-65476707	UCSC	splicing factor, arginine/serine-rich 12	SFRS12 // DKFZp564B176 // SRrp508 // SRrp86	140890	ENSG00000153914	9.80002	9.33723
SR	GSHG0015638	SFRS14	up	1.06431	0.48868	chr19(-):19101697-19144832	UCSC	splicing factor, arginine/serine-rich 14	SFRS14 // KIAA0365	10147	ENSG00000064607	7.00987	7.0998
SR	GSHG0019646	SFRS15	down	1.07044	0.46956	chr21(-):33043313-33104408	UCSC	splicing factor, arginine/serine-rich 15	SFRS15 // DKFZp434E098 // KIAA1172 // SRA4	57466	ENSG00000156304	7.51623	7.41802
SR	GSHG0015007	SFRS16	up	1.04199	0.82174	chr19(+):45542298-45577252	UCSC	splicing factor, arginine/serine-rich 16	SFRS16 // CLASP // SWAP2	11129	ENSG00000104859	6.69131	6.75065
SR	GSHG0026796	SFRS18	down	1.2469	0.034656	chr6(-):99840526-99873184	UCSC	splicing factor, arginine/serine-rich 18	C6orf111 // SFRS18 // bA98I9.2 // DKFZp564B0769 // FLJ14752 // SRrp130	25957	ENSG00000132424	9.33851	9.02017
SR	GSHG0028057	TRA2A	down	1.50302	0.037258	chr7(-):23544403-23571621	UCSC	transformer 2 alpha homolog (Drosophila)	htra-2-alpha // tra2a	29896	ENSG00000164548	8.80967	8.2218
SR	GSHG0022296	TRA2B	down	1.18524	0.029898	chr3(-):185634536-185655908	UCSC	transformer 2 beta homolog (Drosophila)	SFRS10 // Htra2-beta	6434	ENSG00000136527	10.591	10.3459
SR	GSHG0000253	SRRM1	up	1.01317	0.94634	chr1(+):24969591-24999761	UCSC	serine/arginine repetitive matrix 1	MGC39488 // POP101 // SRM160	10250	ENSG00000133226	9.52557	9.54444
SR	GSHG0010877	SRRM2	up	1.30465	0.078661	chr16(+):2802627-2821411	UCSC	serine/arginine repetitive matrix 2	Cwc21 // KIAA0324 // SRL300 // SRm300	23524	ENSG00000167978	9.27107	9.65473
HNRNP	GSHG0025090	HNRNPA0	up	1.09706	0.49868	chr5(-):137088510-137090052	UCSC	heterogeneous nuclear ribonucleoprotein A0	HNRPA0 // hnRNPA0	10949	ENSG00000177733	8.98701	9.12065
HNRNP	GSHG0028067	HNRNPA2B1	down	1.15489	0.109717	chr7(-):26229557-26241149	UCSC	heterogeneous nuclear ribonucleoprotein A2/B1	HNRPA2B1	3181	ENSG00000122566	11.765	11.5572
HNRNP	GSHG0017017	HNRNPA3	down	1.34984	0.043435	chr2(+):178077488-178088578	UCSC	heterogeneous nuclear ribonucleoprotein A3	HNRPA3	220988	ENSG00000170144	10.9534	10.5206
HNRNP	GSHG0024526	HNRNPAB	down	1.25657	0.035103	chr5(+):177631506-177638181	UCSC	heterogeneous nuclear ribonucleoprotein A/B	HNRPAB // ABBP1 // FLJ40338	3182	ENSG00000197451	10.3865	10.057
HNRNP	GSHG0009217	HNRNPC	down	1.04754	0.45728	chr14(-):21677298-21737601	UCSC	heterogeneous nuclear ribonucleoprotein C (C1/C2)	HNRPC // hnRNPC	3183	ENSG00000092199	10.848	10.781
HNRNP	GSHG0004019	HNRNPF	down	1.12801	0.4477	chr10(-):43881065-43904633	UCSC	heterogeneous nuclear ribonucleoprotein F	HNRPF	3185	ENSG00000169813	8.16916	7.99539
HNRNP	GSHG0025328	HNRNPH1	down	1.25058	0.075501	chr5(-):179041180-179051670	UCSC	heterogeneous nuclear ribonucleoprotein H1 (H)	HNRPH1 // hnRNPH	3187	ENSG00000169045	11.1403	10.8177
HNRNP	GSHG0030913	HNRNPK	down	1.17301	0.058499	chr9(-):86583092-86595519	UCSC	heterogeneous nuclear ribonucleoprotein K	HNRPK // CSBP // TUNP	3190	ENSG00000165119	10.5252	10.295
HNRNP	GSHG0015798	HNRNPL	down	1.09298	0.75242	chr19(-):39327029-39342987	UCSC	heterogeneous nuclear ribonucleoprotein L	HNRPL	3191	ENSG00000104824	8.13103	8.00276
HNRNP	GSHG0014546	HNRNPM	down	1.08237	0.29464	chr19(+):8509651-8553998	UCSC	heterogeneous nuclear ribonucleoprotein M	HNRPM // NAGR1 // CEAR // HNRNPM4 // HNRPM4 // HTGR1	4670	ENSG00000099783	9.60633	9.49213
HNRNP	GSHG0001844	HNRNPR	down	1.12483	0.109503	chr1(-):23631185-23670805	UCSC	heterogeneous nuclear ribonucleoprotein R	HNRPR // hnRNP-R	10236	ENSG00000125944	10.403	10.2333
HNRNP	GSHG0003096	HNRNPU	down	1.08864	0.52042	chr1(-):245016691-245027827	UCSC	heterogeneous nuclear ribonucleoprotein U (scaffold attachment factor A)	HNRPU // hnRNPU // SAF-A	3192	ENSG00000153187	11.3355	11.213
HNRNP	GSHG0014406	PTBP1	down	1.03854	0.8019	chr19(+):797410-812327	UCSC	polypyrimidine tract binding protein 1	PTB // HNRNP-I // HNRPI // pPTB // PTB-1 // PTB2 // PTB3 // PTB4	5725	ENSG00000011304	7.62502	7.57047
HNRNP	GSHG0000720	PTBP2	down	1.51182	0.020162	chr1(+):97187221-97280347	UCSC	polypyrimidine tract binding protein 2	brPTB // nPTB // PTB // PTBLP	58155	ENSG00000117569	6.73989	6.1436
OTHER	GSHG0002567	ADAR	down	1.00533	0.96814	chr1(-):154554543-154600462	UCSC	adenosine deaminase, RNA-specific	G1P1 // IFI4 // ADAR1	103	ENSG00000160710	8.23921	8.23153
OTHER	GSHG0019553	ADARB1	up	1.1822	0.049859	chr21(+):46494483-46646474	UCSC	adenosine deaminase, RNA-specific, B1 (RED1 homolog rat)	ADAR2 // ADAR2a // ADAR2a-L1 // ADAR2a-L2 // ADAR2a-L3 // ADAR2b // ADAR2c // ADAR2d // ADAR2g // DRABA2 // DRADA2 // hRED1 // RED1	104	ENSG00000197381	7.39672	7.6382
OTHER	GSHG0000746	AMY2B // RNPC3	down	1.59265	0.06912	chr1(+):104068313-104153094	UCSC	amylase, alpha 2B (pancreatic) // RNA-binding region (RNP1, RRM) containing 3	AMY2 // FLJ20008 // KIAA1839 // RBM40	280 // 55599	ENSG00000185946 // ENSG00000240038	6.65146	5.98002
OTHER	GSHG0010294	AQR	up	1.00317	0.96066	chr15(-):35147750-35261956	UCSC	aquarius homolog (mouse)	fSAP164 // KIAA0560	9716	ENSG00000021776	8.13647	8.14104
OTHER	GSHG0008629	ARGLU1	down	1.06107	0.70972	chr13(-):107195676-107220512	UCSC	arginine and glutamate rich 1	FLJ10154	55082	ENSG00000134884	8.94837	8.86285
OTHER	GSHG0026466	BAT1 // ATP6V1G2	up	1.28423	0.088237	chr6(-):31498000-31514621	UCSC	HLA-B associated transcript 1 // ATPase, H+ transporting, lysosomal 13kDa, V1 subunit G2	ATP6G // ATP6G2 // BAT1 // D6S81E // Em:AC004181.3 // NG38 // UAP56 // Vma10	534 // 7919	ENSG00000198563 // ENSG00000213760	8.59026	8.95116
OTHER	GSHG0026936	BCLAF1	down	1.00632	0.95624	chr6(-):136579726-136610989	UCSC	BCL2-associated transcription factor 1	BTF // KIAA0164	9774	ENSG00000029363	10.8988	10.8898
OTHER	GSHG0003752	BUB3	up	1.00963	0.91036	chr10(+):124913883-124924879	UCSC	budding uninhibited by benzimidazoles 3 homolog (yeast)	BUB3L	9184	ENSG00000154473	9.75759	9.77141
OTHER	GSHG0006203	BUD13	down	1.1638	0.3994	chr11(-):116618893-116643704	UCSC	BUD13 homolog (S. cerevisiae)	fSAP71 // MGC13125	84811	ENSG00000137656	6.09707	5.87822
OTHER	GSHG0027552	BUD31	up	1.00008	0.99956	chr7(+):99006588-99017238	UCSC	BUD31 homolog (S. cerevisiae)	EDG-2 // EDG2 // fSAP17 // G10 // YCR063W	8896	ENSG00000106245	9.14182	9.14194
OTHER	GSHG0009239	C14orf119 // ACIN1	up	1.00722	0.9678	chr14(-):23527776-23564823	UCSC	chromosome 14 open reading frame 119 // apoptotic chromatin condensation inducer 1	ACINUS // fSAP152 // KIAA0670	22985	ENSG00000100813	6.94313	6.95352
OTHER	GSHG0018715	C20orf4	up	1.01672	0.9162	chr20(+):34824399-34844853	UCSC	chromosome 20 open reading frame 4	bA234K24.2	25980	ENSG00000131043	6.59537	6.61929
OTHER	GSHG0027774	C7orf55 // LUC7L2	down	1.16616	0.34044	chr7(+):139025105-139108205	UCSC	chromosome 7 open reading frame 55 // LUC7-like 2 (S. cerevisiae)	CGI-59 // CGI-74 // FLJ10657 // FMC1 // hLuc7B2 // HSPC268 // H_NH0792N18.3 // LUC7B2	154791 // 51631	ENSG00000146963 // ENSG00000164898	9.22395	9.00218
OTHER	GSHG0027220	CBX3	down	1.16235	0.128	chr7(+):26241099-26252974	UCSC	chromobox homolog 3 (HP1 gamma homolog, Drosophila)	HP1Hs-gamma	11335	ENSG00000122565	10.6684	10.4513
OTHER	GSHG0021674	CCDC12	down	1.16081	0.182245	chr3(-):46963221-47018249	UCSC	coiled-coil domain containing 12	MGC23918	151903	ENSG00000160799	7.39626	7.18112
OTHER	GSHG0012362	CCDC55	up	1.16993	0.54194	chr17(+):28443831-28513491	UCSC	coiled-coil domain containing 55	CCDC55 // DKFZP434K1421 // NSrp70	84081	ENSG00000126653	9.18093	9.40735
OTHER	GSHG0011769	CD2BP2	down	1.08117	0.5385	chr16(-):30364169-30366627	UCSC	CD2 (cytoplasmic tail) binding protein 2	LIN1 // PPP1R59 // Snu40	10421	ENSG00000169217	6.77411	6.66151
OTHER	GSHG0025962	CDC40	down	1.06548	0.29218	chr6(+):110501344-110575477	UCSC	cell division cycle 40 homolog (S. cerevisiae)	EHB3 // FLJ10564 // PRP17 // PRPF17	51362	ENSG00000168438	8.06527	7.97377
OTHER	GSHG0025770	CDC5L	down	1.08675	0.41354	chr6(+):44355443-44418161	UCSC	CDC5 cell division cycle 5-like (S. pombe)	CDC5 // CEF1 // hCDC5 // PCDC5RP	988	ENSG00000096401	8.0667	7.94669
OTHER	GSHG0027306	CDK13	down	1.13006	0.41772	chr7(+):39989636-40135145	UCSC	cyclin-dependent kinase 13	CDC2L5 // CDC2L // CHED // KIAA1791	8621	ENSG00000065883	8.42919	8.25279
OTHER	GSHG0005741	CELF1	down	1.0633	0.61152	chr11(-):47487698-47574671	UCSC	CUGBP, Elav-like family member 1	CUGBP1 // BRUNOL2 // CUG-BP // CUGBP // EDEN-BP // hNab50 // NAB50 // NAPOR	10658	ENSG00000149187	6.74127	6.65272
OTHER	GSHG0014425	CIRBP	up	1.08357	0.63786	chr19(+):1269331-1274806	UCSC	cold inducible RNA binding protein	CIRP	1153	ENSG00000099622	9.37223	9.48802
OTHER	GSHG0018263	CLK1 // PPIL3	down	1.2776	0.070102	chr2(-):201717799-201753999	UCSC	CDC-like kinase 1 // peptidylprolyl isomerase (cyclophilin)-like 3	CyPJ	1195 // 53938	ENSG00000013441 // ENSG00000240344	9.14465	8.79121
OTHER	GSHG0013588	COIL	up	1.15748	0.32148	chr17(-):55015563-55038408	UCSC	coilin	CLN80 // p80-coilin	8161	ENSG00000121058	7.44515	7.65614
OTHER	GSHG0001658	CPSF3L	down	1.03393	0.25928	chr1(-):1246978-1260051	UCSC	cleavage and polyadenylation specific factor 3-like	CPSF73L // FLJ20542 // INT11 // INTS11 // RC-68	54973	ENSG00000127054	6.80713	6.75899
OTHER	GSHG0019042	CRNKL1	up	1.05106	0.49766	chr20(-):20015022-20036690	UCSC	crooked neck pre-mRNA splicing factor-like 1 (Drosophila)	CLF // Clf1 // CRN // SYF3	51340	ENSG00000101343	7.79348	7.86533
OTHER	GSHG0007258	CSDA	up	1.07836	0.4286	chr12(-):10851689-10875922	UCSC	cold shock domain protein A	CSDA1 // dbpA // ZONAB	8531	ENSG00000060138	10.9204	11.0293
OTHER	GSHG0018729	CTNNBL1	down	1.10249	0.45172	chr20(+):36322436-36500521	UCSC	catenin, beta like 1	C20orf33 // FLJ21108 // NAP // NYD-SP19 // P14 // P14L	56259	ENSG00000132792	7.19803	7.05727
OTHER	GSHG0006100	CWC15	up	1.01658	0.95326	chr11(-):94696287-94706739	UCSC	CWC15 spliceosome-associated protein homolog (S. cerevisiae)	C11orf5 // Cwf15 // HSPC148	51503	ENSG00000150316	8.53149	8.55521
OTHER	GSHG0018195	CWC22	down	1.19094	0.032476	chr2(-):180809604-180871841	UCSC	CWC22 spliceosome-associated protein homolog (S. cerevisiae)	EIF4GL // fSAPb // KIAA1604 // NCM	57703	ENSG00000163510	6.80019	6.54808
OTHER	GSHG0023967	CWC27	down	1.26496	0.057559	chr5(+):64064744-64314407	UCSC	CWC27 spliceosome-associated protein homolog (S. cerevisiae)	SDCCAG10 // NY-CO-10	10283	ENSG00000153015	8.82652	8.48743
OTHER	GSHG0016270	DDX1	down	1.21883	0.0030572	chr2(+):15731770-15771233	UCSC	DEAD (Asp-Glu-Ala-Asp) box polypeptide 1	DBP-RB	1653	ENSG00000079785	10.1922	9.9067
OTHER	GSHG0020393	DDX17	up	1.14472	0.129557	chr22(-):38879445-38903665	UCSC	DEAD (Asp-Glu-Ala-Asp) box polypeptide 17	P72	10521	ENSG00000100201	9.55099	9.74598
OTHER	GSHG0016808	DDX18	down	1.08526	0.2738	chr2(+):118572281-118597406	UCSC	DEAD (Asp-Glu-Ala-Asp) box polypeptide 18	MrDb	8886	ENSG00000088205	9.50362	9.38559
OTHER	GSHG0000812	DDX20	down	1.23943	0.168976	chr1(+):112298219-112310196	UCSC	DEAD (Asp-Glu-Ala-Asp) box polypeptide 20	DP103 // GEMIN3	11218	ENSG00000064703	6.80053	6.49086
OTHER	GSHG0007428	DDX23	up	1.10085	0.35662	chr12(-):49223540-49245946	UCSC	DEAD (Asp-Glu-Ala-Asp) box polypeptide 23	prp28 // PRPF28 // U5-100K	9416	ENSG00000174243	8.47924	8.61785
OTHER	GSHG0018820	DDX27	down	1.09448	0.57764	chr20(+):47835843-47860607	UCSC	DEAD (Asp-Glu-Ala-Asp) box polypeptide 27	dJ686N3.1 // DRS1	55661	ENSG00000124228	7.62334	7.49309
OTHER	GSHG0015567	DDX39	down	1.39107	0.101841	chr19(-):14519631-14530173	UCSC	DEAD (Asp-Glu-Ala-Asp) box polypeptide 39	DDX39 // BAT1L // DDXL // URH49	10212	ENSG00000123136	8.21991	7.74371
OTHER	GSHG0031469	DDX3X	down	1.05964	0.7279	chrX(+):41192651-41223725	UCSC	DEAD (Asp-Glu-Ala-Asp) box polypeptide 3, X-linked	DDX3 // DBX // DDX14 // HLP2	1654	ENSG00000215301	9.84178	9.75821
OTHER	GSHG0025301	DDX41	down	1.22064	0.065797	chr5(-):176938578-176944470	UCSC	DEAD (Asp-Glu-Ala-Asp) box polypeptide 41	ABS // MGC8828	51428	ENSG00000183258	7.08683	6.7992
OTHER	GSHG0012733	DDX42	up	1.26057	0.00112313	chr17(+):61851585-61896676	UCSC	DEAD (Asp-Glu-Ala-Asp) box polypeptide 42	RHELP // RNAHP // SF3b125	11325	ENSG00000198231	9.77722	10.1113
OTHER	GSHG0024249	DDX46	down	1.03178	0.70426	chr5(+):134094466-134165617	UCSC	DEAD (Asp-Glu-Ala-Asp) box polypeptide 46	FLJ25329 // KIAA0801 // Prp5 // PRPF5	9879	ENSG00000145833	9.40511	9.35997
OTHER	GSHG0013661	DDX5	down	1.05169	0.21964	chr17(-):62494282-62502411	UCSC	DEAD (Asp-Glu-Ala-Asp) box polypeptide 5	G17P1 // HLR1 // p68	1655	ENSG00000108654	9.71223	9.63952
OTHER	GSHG0003413	DDX50	up	1.2145	0.3195	chr10(+):70661034-70706602	UCSC	DEAD (Asp-Glu-Ala-Asp) box polypeptide 50	GU2 // GUB // MGC3199 // RH-II/GuB	79009	ENSG00000107625	7.8045	8.08486
OTHER	GSHG0002379	DENND2C // BCAS2	down	1.09963	0.395	chr1(-):115064018-115213044	UCSC	DENN/MADD domain containing 2C // breast carcinoma amplified sequence 2	DAM1 // dJ1156J9.1 // DKFZp686G0351 // DKFZp779P1149 // FLJ37099 // RP5-1156J9.1 // Snt309 // SPF27	10286 // 163259	ENSG00000116752 // ENSG00000175984	10.018	9.88102
OTHER	GSHG0023181	DHX15	down	1.37969	0.150003	chr4(-):24529098-24586177	UCSC	DEAH (Asp-Glu-Ala-His) box polypeptide 15	DDX15 // DBP1 // HRH2 // PRP43 // PRPF43 // PrPp43p	1665	ENSG00000109606	9.935	9.47066
OTHER	GSHG0026445	DHX16	down	1.17786	0.2487	chr6(-):30620907-30640824	UCSC	DEAH (Asp-Glu-Ala-His) box polypeptide 16	DDX16 // DBP2 // Prp2 // PRPF2	8449	ENSG00000204560	6.49149	6.25533
OTHER	GSHG0020787	DHX30	down	1.04799	0.174222	chr3(+):47844617-47891682	UCSC	DEAH (Asp-Glu-Ala-His) box polypeptide 30	DDX30 // FLJ11214 // KIAA0890	22907	ENSG00000132153	6.93086	6.86324
OTHER	GSHG0018745	DHX35	up	1.06025	0.62836	chr20(+):37590987-37668363	UCSC	DEAH (Asp-Glu-Ala-His) box polypeptide 35	C20orf15 // DDX35 // FLJ22759 // KAIA0875	60625	ENSG00000101452	7.27095	7.35535
OTHER	GSHG0011344	DHX38	up	1.14452	0.27758	chr16(+):72127746-72146810	UCSC	DEAH (Asp-Glu-Ala-His) box polypeptide 38	DDX38 // hPrp16 // KIAA0224 // PRP16 // PRPF16	9785	ENSG00000140829	7.09741	7.29216
OTHER	GSHG0012536	DHX8	down	1.16384	0.0062788	chr17(+):41561233-41604164	UCSC	DEAH (Asp-Glu-Ala-His) box polypeptide 8	DDX8 // HRH1 // PRP22 // PRPF22	1659	ENSG00000067596	7.3236	7.10472
OTHER	GSHG0001256	DHX9 // NPL	down	1.15412	0.37676	chr1(+):182758584-182856887	UCSC	DEAH (Asp-Glu-Ala-His) box polypeptide 9 // N-acetylneuraminate pyruvate lyase (dihydrodipicolinate synthase)	C1orf13 // DDX9 // LKP // DHDPS1 // NPL1 // RHA	1660 // 80896	ENSG00000135829 // ENSG00000135838	8.7045	8.4977
OTHER	GSHG0021162	DNAJC13	down	1.07317	0.54106	chr3(+):132136504-132257880	UCSC	DnaJ (Hsp40) homolog, subfamily C, member 13	KIAA0678 // RME8	23317	ENSG00000138246	8.09722	7.99535
OTHER	GSHG0000598	DNAJC6	up	1.20398	0.026642	chr1(+):65720145-65881552	UCSC	DnaJ (Hsp40) homolog, subfamily C, member 6	KIAA0473	9829	ENSG00000116675	6.07055	6.33836
OTHER	GSHG0001908	DNAJC8	down	1.35927	0.0035796	chr1(-):28527070-28559542	UCSC	DnaJ (Hsp40) homolog, subfamily C, member 8	SPF31	22826	ENSG00000126698	7.44686	7.00402
OTHER	GSHG0004984	DPF2	up	1.22602	0.121244	chr11(+):65101311-65120452	UCSC	D4, zinc and double PHD fingers family 2	REQ // ubi-d4	5977	ENSG00000133884	8.48757	8.78154
OTHER	GSHG0013470	EFTUD2	down	1.17243	0.28984	chr17(-):42927655-42976829	UCSC	elongation factor Tu GTP binding domain containing 2	Snrp116 // Snu114 // U5-116KD	9343	ENSG00000108883	7.63612	7.40663
OTHER	GSHG0013795	EIF4A3	down	1.1567	0.38302	chr17(-):78109057-78120938	UCSC	eukaryotic translation initiation factor 4A3	DDX48 // EIF4AIII // KIAA0111	9775	ENSG00000141543	8.78304	8.57303
OTHER	GSHG0015453	ELAVL1	up	1.00439	0.96084	chr19(-):8027159-8070492	UCSC	ELAV (embryonic lethal, abnormal vision, Drosophila)-like 1 (Hu antigen R)	HUR // Hua // HuR // MelG	1994	ENSG00000066044	7.99759	8.00391
OTHER	GSHG0019932	EWSR1	down	1.17719	0.4647	chr22(+):29664283-29696506	UCSC	Ewing sarcoma breakpoint region 1	EWS	2130	ENSG00000182944	8.03346	7.79811
OTHER	GSHG0014670	FAM32A	down	1.26687	0.11932	chr19(+):16296229-16302857	UCSC	family with sequence similarity 32, member A	DKFZP586O0120	26017	ENSG00000105058	6.81738	6.47611
OTHER	GSHG0031924	FAM50A	up	1.19613	0.154257	chrX(+):153672502-153679001	UCSC	family with sequence similarity 50, member A	9F // DXS9928E // HXC-26 // XAP5	9130	ENSG00000071859	8.15393	8.4123
OTHER	GSHG0004256	FRA10AC1	down	1.19423	0.187319	chr10(-):95428329-95462913	UCSC	fragile site, folic acid type, rare, fra(10)(q23.3) or fra(10)(q24.2) candidate 1	C10orf4	118924	ENSG00000148690	6.18241	5.92633
OTHER	GSHG0023038	FRG1	down	1.16299	0.23168	chr4(+):190861974-190884358	UCSC	FSHD region gene 1	FRG1A // FSG1	2483	ENSG00000109536	8.63251	8.41468
OTHER	GSHG0002201	FUBP1	down	1.32525	0.040621	chr1(-):78409741-78444758	UCSC	far upstream element (FUSE) binding protein 1	FUBP // FBP	8880	ENSG00000162613	10.0464	9.64009
OTHER	GSHG0011132	FUS	up	1.06379	0.23064	chr16(+):31191458-31202926	UCSC	fused in sarcoma	ALS6 // FUS1 // hnRNP-P2 // TLS	2521	ENSG00000089280	10.7796	10.8688
OTHER	GSHG0019655	GCFC1	down	1.45518	0.069662	chr21(-):34106211-34144169	UCSC	GC-rich sequence DNA-binding factor 1	C21orf66 // fSAP105 // GCFC	94104	ENSG00000159086	6.56667	6.02547
OTHER	GSHG0012948	GEMIN4	down	1.15465	0.49218	chr17(-):647661-655431	UCSC	gem (nuclear organelle) associated protein 4	DKFZP434B131 // DKFZP434D174 // HC56 // HCAP1 // HHRF-1 // p97	50628	ENSG00000179409	6.25736	6.04991
OTHER	GSHG0025205	GEMIN5	down	1.25701	0.152302	chr5(-):154266873-154317761	UCSC	gem (nuclear organelle) associated protein 5	---	25929	ENSG00000082516	6.70512	6.37512
OTHER	GSHG0016393	GEMIN6	down	1.57382	0.057925	chr2(+):38978676-39009104	UCSC	gem (nuclear organelle) associated protein 6	FLJ23459	79833	ENSG00000152147	7.89909	7.24482
OTHER	GSHG0015008	GEMIN7	down	1.15655	0.61752	chr19(+):45582546-45594782	UCSC	gem (nuclear organelle) associated protein 7	FLJ13956	79760	ENSG00000142252	6.94962	6.7398
OTHER	GSHG0031981	GEMIN8	up	1.14135	0.2401	chrX(-):14026406-14048017	UCSC	gem (nuclear organelle) associated protein 8	FAM51A1 // FLJ20514	54960	ENSG00000046647	6.29436	6.48511
OTHER	GSHG0014791	GPATCH1	down	1.00139	0.97918	chr19(+):33571786-33621318	UCSC	G patch domain containing 1	GPATC1 // ECGP // FLJ10206 // FLJ38686	55094	ENSG00000076650	6.19957	6.19757
OTHER	GSHG0032090	GPKOW	up	1.23549	0.43012	chrX(-):48970323-48980085	UCSC	G patch domain and KOW motifs	GPATC5 // GPATCH5 // Spp2 // T54	27238	ENSG00000068394	8.04401	8.34909
OTHER	GSHG0010564	HEXA // CELF6 // C15orf34 // PARP6	up	1.07999	0.33486	chr15(-):72533517-72668814	UCSC	hexosaminidase A (alpha polypeptide) // CUGBP, Elav-like family member 6 // chromosome 15 open reading frame 34 // poly (ADP-ribose) polymerase family, member 6	BRUNOL6 // pART17	3073 // 56965 // 60677	ENSG00000137817 // ENSG00000140488 // ENSG00000213614	7.35198	7.46299
OTHER	GSHG0025621	HSPA1A	down	1.38684	0.0072985	chr6(+):31783320-31785722	UCSC	heat shock 70kDa protein 1A	HSPA1 // HSP70-1	3303	ENSG00000204389	8.96179	8.48999
OTHER	GSHG0006268	HSPA8	down	1.11737	0.043116	chr11(-):122928197-122933186	UCSC	heat shock 70kDa protein 8	HSPA10 // HSC70 // HSC71 // HSP73	3312	ENSG00000109971	10.8153	10.6552
OTHER	GSHG0027465	HSPB1	down	2.22613	0.0170578	chr7(+):75931923-75933613	UCSC	heat shock 27kDa protein 1	Hs.76067 // Hsp25 // HSP27 // HSP28	3315	ENSG00000106211	10.0745	8.91994
OTHER	GSHG0031839	HTATSF1	up	1.12028	0.3823	chrX(+):135579238-135594501	UCSC	HIV-1 Tat specific factor 1	TAT-SF1	27336	ENSG00000102241	8.90648	9.07034
OTHER	GSHG0028056	IGF2BP3	down	1.13939	0.20968	chr7(-):23349828-23509995	UCSC	insulin-like growth factor 2 mRNA binding protein 3	CT98 // IMP-3	10643	ENSG00000136231	8.9152	8.72694
OTHER	GSHG0024292	IK	down	1.00387	0.95052	chr5(+):140027383-140042065	UCSC	IK cytokine, down-regulator of HLA II	---	3550	ENSG00000113141	10.2787	10.2731
OTHER	GSHG0002551	ILF2	down	1.2107	0.173357	chr1(-):153634509-153643468	UCSC	interleukin enhancer binding factor 2, 45kDa	NF45	3608	ENSG00000143621	10.2667	9.99085
OTHER	GSHG0014575	ILF3	down	1.16568	0.30132	chr19(+):10764980-10803076	UCSC	interleukin enhancer binding factor 3, 90kDa	DRBP76 // MPHOSPH4 // MPP4 // NF90 // NFAR-1	3609	ENSG00000129351	8.17027	7.94909
OTHER	GSHG0012958	INPP5K	down	1.02778	0.76742	chr17(-):1397872-1420182	UCSC	inositol polyphosphate-5-phosphatase K	SKIP	51763	ENSG00000132376	6.43267	6.39314
OTHER	GSHG0028854	INTS10	up	1.00928	0.90398	chr8(+):19674997-19709584	UCSC	integrator complex subunit 10	C8orf35 // FLJ10569 // INT10	55174	ENSG00000104613	9.01567	9.029
OTHER	GSHG0023454	INTS12	down	1.00049	0.99418	chr4(-):106603787-106629881	UCSC	integrator complex subunit 12	PHF22 // INT12 // SBBI22	57117	ENSG00000138785	7.72361	7.7229
OTHER	GSHG0013631	INTS2	down	1.07629	0.079201	chr17(-):59942730-60005377	UCSC	integrator complex subunit 2	KIAA1287 // INT2	57508	ENSG00000108506	6.70038	6.59431
OTHER	GSHG0000997	INTS3	down	1.19125	0.051861	chr1(+):153700541-153746555	UCSC	integrator complex subunit 3	C1orf60 // FLJ21919 // INT3	65123	ENSG00000143624	7.9035	7.65102
OTHER	GSHG0006043	INTS4	down	1.12937	0.54774	chr11(-):77589766-77705717	UCSC	integrator complex subunit 4	INT4 // MGC16733 // MST093	92105	ENSG00000149262	6.89837	6.72286
OTHER	GSHG0005838	INTS5	up	1.22946	0.24798	chr11(-):62414327-62420774	UCSC	integrator complex subunit 5	KIAA1698 // INT5	80789	ENSG00000185085	7.40089	7.69891
OTHER	GSHG0008499	INTS6	up	1.0014	0.98666	chr13(-):51938370-52027343	UCSC	integrator complex subunit 6	DDX26 // DBI-1 // DDX26A // DICE1 // HDB // INT6 // Notchl2	26512	ENSG00000102786	8.20809	8.21011
OTHER	GSHG0002938	INTS7	down	1.23775	0.087478	chr1(-):212113741-212208884	UCSC	integrator complex subunit 7	C1orf73 // DKFZP434B168 // INT7	25896	ENSG00000143493	7.2478	6.94009
OTHER	GSHG0029149	INTS8	down	1.37446	0.102463	chr8(+):95835527-95892720	UCSC	integrator complex subunit 8	C8orf52 // FLJ20530 // INT8 // MGC131633	55656	ENSG00000164941	6.90628	6.44742
OTHER	GSHG0029499	INTS9	down	1.02995	0.85512	chr8(-):28625180-28782448	UCSC	integrator complex subunit 9	CPSF2L // FLJ10871 // RC-74	55756	ENSG00000104299	6.17752	6.13495
OTHER	GSHG0022043	ISY1 // RAB43	down	1.15005	0.067004	chr3(-):128806418-128880029	UCSC	ISY1 splicing factor homolog (S. cerevisiae) // RAB43, member RAS oncogene family	fSAP33 // ISY1 // KIAA1160 // RAB11B // RAB41	339122 // 57461	ENSG00000172780 // ENSG00000240682	7.53085	7.32915
OTHER	GSHG0000334	KHDRBS1	up	1.0599	0.3448	chr1(+):32479455-32526450	UCSC	KH domain containing, RNA binding, signal transduction associated 1	FLJ34027 // p62 // Sam68	10657	ENSG00000121774	8.75821	8.84213
OTHER	GSHG0029270	KHDRBS3	down	1.11382	0.23524	chr8(+):136469699-136659853	UCSC	KH domain containing, RNA binding, signal transduction associated 3	Etle // etoile // SALP // SLM-2 // SLM2 // T-STAR	10656	ENSG00000131773	7.17867	7.02315
OTHER	GSHG0003854	KIN	down	1.62248	0.039425	chr10(-):7795276-7829990	UCSC	KIN, antigenic determinant of recA protein homolog (mouse)	KIN17	22944	ENSG00000151657	6.96282	6.26462
OTHER	GSHG0001701	LRRC47	down	1.23722	0.133745	chr1(-):3696784-3713068	UCSC	leucine rich repeat containing 47	KIAA1185 // RP1-286D6.3	57470	ENSG00000130764	6.50905	6.20195
OTHER	GSHG0026480	LSM2	down	1.3937	0.069019	chr6(-):31765176-31774752	UCSC	LSM2 homolog, U6 small nuclear RNA associated (S. cerevisiae)	C6orf28 // G7b // YBL026W	57819	ENSG00000204392	6.94634	6.46742
OTHER	GSHG0020607	LSM3	down	1.35733	0.121116	chr3(+):14220331-14239854	UCSC	LSM3 homolog, U6 small nuclear RNA associated (S. cerevisiae)	SMX4 // USS2 // YLR438C	27258	ENSG00000170860	10.1921	9.75132
OTHER	GSHG0015626	LSM4	down	1.13219	0.66092	chr19(-):18417718-18433962	UCSC	LSM4 homolog, U6 small nuclear RNA associated (S. cerevisiae)	YER112W	25804	ENSG00000130520	7.5598	7.38068
OTHER	GSHG0028103	LSM5	down	1.5709	0.067616	chr7(-):32524951-32530475	UCSC	LSM5 homolog, U6 small nuclear RNA associated (S. cerevisiae)	YER146W	23658	ENSG00000106355	7.99381	7.34222
OTHER	GSHG0022895	LSM6	down	1.29454	0.22488	chr4(+):147096881-147111196	UCSC	LSM6 homolog, U6 small nuclear RNA associated (S. cerevisiae)	YDR378C	11157	ENSG00000164167	8.21031	7.83787
OTHER	GSHG0002112	MAGOH	down	1.33117	0.157782	chr1(-):53689619-53704218	UCSC	mago-nashi homolog, proliferation-associated (Drosophila)	MAGOH1 // MAGOHA	4116	ENSG00000162385	8.51512	8.10243
OTHER	GSHG0024275	MATR3 // SNHG4	down	1.06347	0.39264	chr5(+):138609441-138667047	UCSC	matrin 3 // small nucleolar RNA host gene 4 (non-protein coding)	MPD2 // KIAA0723 // MGC9105 // NCRNA00059 // U19H // VCPDM	724102 // 9782	ENSG00000015479	9.64237	9.55359
OTHER	GSHG0021257	MBNL1	down	1.33669	0.21236	chr3(+):151986257-152183568	UCSC	muscleblind-like (Drosophila)	MBNL // EXP // EXP35 // EXP40 // EXP42 // KIAA0428	4154	ENSG00000152601	8.18788	7.76921
OTHER	GSHG0008230	MBNL2	down	1.01962	0.88282	chr13(+):97794090-98046374	UCSC	muscleblind-like 2 (Drosophila)	MBLL // MBLL39	10150	ENSG00000139793	8.96056	8.93253
OTHER	GSHG0032338	MBNL3	up	1.34041	0.090905	chrX(-):131512179-131623063	UCSC	muscleblind-like 3 (Drosophila)	CHCR // FLJ11316 // MBLX39 // MBXL	55796	ENSG00000076770	6.87978	7.30246
OTHER	GSHG0010374	MFAP1	up	1.17198	0.37954	chr15(-):44096735-44116927	UCSC	microfibrillar-associated protein 1	---	4236	ENSG00000140259	9.21503	9.44398
OTHER	GSHG0012472	MSL1	down	1.16219	0.31386	chr17(+):38277344-38293040	UCSC	male-specific lethal 1 homolog (Drosophila)	DKFZp686P24239 // hMSL1 // MSL-1	339287	ENSG00000188895	8.1215	7.90465
OTHER	GSHG0022084	MSL2	up	1.24129	0.0024807	chr3(-):135867760-135914688	UCSC	male-specific lethal 2 homolog (Drosophila)	MSL2L1 // RNF184 // FLJ10546 // KIAA1585 // msl-2	55167	ENSG00000174579	9.19055	9.50239
OTHER	GSHG0027670	NAA38	down	1.50926	0.010064	chr7(+):117824170-117832878	UCSC	N(alpha)-acetyltransferase 38, NatC auxiliary subunit	LSM8 // YJR022W	51691	ENSG00000128534	9.26883	8.67499
OTHER	GSHG0030303	NCBP1	down	1.11113	0.48996	chr9(+):100395705-100433911	UCSC	nuclear cap binding protein subunit 1, 80kDa	NCBP // CBP80 // Sto1	4686	ENSG00000136937	8.05391	7.90188
OTHER	GSHG0022362	NCBP2	down	1.22424	0.40382	chr3(-):196662277-196669468	UCSC	nuclear cap binding protein subunit 2, 20kDa	Cbc2 // CBP20 // NIP1	22916	ENSG00000114503	7.07859	6.78671
OTHER	GSHG0020432	NHP2L1	down	1.03653	0.77622	chr22(-):42069938-42084876	UCSC	NHP2 non-histone chromosome protein 2-like 1 (S. cerevisiae)	SSFA1 // 15.5K // FA-1 // SNRNP15-5 // SNU13 // SPAG12	4809	ENSG00000100138	9.60054	9.54878
OTHER	GSHG0031610	NONO	up	1.03687	0.2838	chrX(+):70503485-70521016	UCSC	non-POU domain containing, octamer-binding	NMT55 // NRB54 // P54 // P54NRB	4841	ENSG00000147140	10.2344	10.2866
OTHER	GSHG0029749	PABPC1	up	1.14709	0.192699	chr8(-):101715143-101734939	UCSC	poly(A) binding protein, cytoplasmic 1	PAB1 // PABPC2 // PABP1 // PABPL1	26986	ENSG00000070756	10.9275	11.1254
OTHER	GSHG0016537	PCBP1	down	1.0946	0.6483	chr2(+):70314699-70316332	UCSC	poly(rC) binding protein 1	hnRNP-E1 // hnRNP-X // HNRPE1 // HNRPX	5093	ENSG00000169564	8.26152	8.13111
OTHER	GSHG0006693	PCBP2 // PRR13	up	1.06095	0.368	chr12(+):53835446-53874591	UCSC	poly(rC) binding protein 2 // proline rich 13	DKFZP564J157 // FLJ23818 // hnRNP-E2 // HNRPE2	5094 // 54458	ENSG00000197111 // ENSG00000205352	10.4345	10.5199
OTHER	GSHG0020426	PHF5A	down	1.289	0.21052	chr22(-):41855722-41864691	UCSC	PHD finger protein 5A	bK223H9.2 // INI // MGC1346 // Rds3 // SAP14b // SF3b14b	84844	ENSG00000100410	7.21621	6.84995
OTHER	GSHG0023601	PLRG1	down	1.0944	0.26644	chr4(-):155456179-155471560	UCSC	pleiotropic regulator 1 (PRL1 homolog, Arabidopsis)	PRL1 // Prp46 // PRPF46	5356	ENSG00000171566	7.95345	7.8233
OTHER	GSHG0008806	PNN	up	1.08338	0.54136	chr14(+):39644401-39652160	UCSC	pinin, desmosome associated protein	memA	5411	ENSG00000100941	10.4404	10.5559
OTHER	GSHG0000407	PPIE	down	1.36985	0.07452	chr1(+):40204549-40229579	UCSC	peptidylprolyl isomerase E (cyclophilin E)	CyP-33 // MGC111222 // MGC3736	10450	ENSG00000084072	6.39584	5.94182
OTHER	GSHG0016968	PPIG	down	1.19223	0.33416	chr2(+):170440846-170494245	UCSC	peptidylprolyl isomerase G (cyclophilin G)	CARS-Cyp // SCAF10 // SRCyp	9360	ENSG00000138398	9.55665	9.30298
OTHER	GSHG0000431	PPIH	down	1.72066	0.0182168	chr1(+):43124095-43142429	UCSC	peptidylprolyl isomerase H (cyclophilin H)	CYP-20 // CYPH // MGC5016 // SnuCyp-20 // USA-CYP	10465	ENSG00000171960	8.609	7.82603
OTHER	GSHG0026568	PPIL1	down	1.65708	0.0076356	chr6(-):36822608-36842777	UCSC	peptidylprolyl isomerase (cyclophilin)-like 1	CYPL1	51645	ENSG00000137168	8.56584	7.83719
OTHER	GSHG0019862	PPIL2	down	1.01594	0.81228	chr22(+):22020311-22052550	UCSC	peptidylprolyl isomerase (cyclophilin)-like 2	Cyp-60	23759	ENSG00000100023	6.49517	6.47235
OTHER	GSHG0005943	PPP1CA	down	1.35871	0.095677	chr11(-):67165652-67194582	UCSC	protein phosphatase 1, catalytic subunit, alpha isozyme	PPP1A // PP-1A // PP1alpha	5499	ENSG00000172531	7.80061	7.35837
OTHER	GSHG0000297	PPP1R8	down	1.07606	0.48416	chr1(+):28157324-28178183	UCSC	protein phosphatase 1, regulatory (inhibitor) subunit 8	ard-1 // ARD1 // NIPP-1 // NIPP1 // PRO2047	5511	ENSG00000117751	6.24264	6.13689
OTHER	GSHG0023969	PPWD1	down	1.43856	0.000161132	chr5(+):64859116-64883375	UCSC	peptidylprolyl isomerase domain and WD repeat containing 1	KIAA0073	23398	ENSG00000113593	9.78303	9.25841
OTHER	GSHG0031522	PQBP1	up	1.32507	0.185677	chrX(+):48754107-48760419	UCSC	polyglutamine binding protein 1	MRX55 // MRXS8 // RENS1 // SHS	10084	ENSG00000102103	7.79116	8.19722
OTHER	GSHG0001056	PRCC	up	1.0233	0.72508	chr1(+):156737334-156770604	UCSC	papillary renal cell carcinoma (translocation-associated)	RCCP1	5546	ENSG00000143294	8.35665	8.38988
OTHER	GSHG0009232	PRMT5	up	1.03906	0.73926	chr14(-):23389734-23398661	UCSC	protein arginine methyltransferase 5	HRMT1L5 // SKB1 // SKB1Hs	10419	ENSG00000100462	8.19357	8.24885
OTHER	GSHG0003212	PRPF18	down	1.29287	0.35334	chr10(+):13628965-13697927	UCSC	PRP18 pre-mRNA processing factor 18 homolog (S. cerevisiae)	hPrp18	8559	ENSG00000165630	7.45838	7.0878
OTHER	GSHG0005814	PRPF19	down	1.02289	0.9095	chr11(-):60658192-60674056	UCSC	PRP19/PSO4 pre-mRNA processing factor 19 homolog (S. cerevisiae)	PRP19 // hPSO4 // NMP200 // PSO4 // UBOX4	27339	ENSG00000110107	7.33917	7.30652
OTHER	GSHG0000939	PRPF3	up	1.01996	0.89134	chr1(+):150293981-150325671	UCSC	PRP3 pre-mRNA processing factor 3 homolog (S. cerevisiae)	RP18 // HPRP3 // Prp3	9129	ENSG00000117360	8.00669	8.0352
OTHER	GSHG0015176	PRPF31	down	1.4689	0.0146973	chr19(+):54618831-54635150	UCSC	PRP31 pre-mRNA processing factor 31 homolog (S. cerevisiae)	RP11 // NY-BR-99 // PRP31	26121	ENSG00000105618	7.04811	6.49338
OTHER	GSHG0000512	PRPF38A	down	1.02964	0.7921	chr1(+):52870235-52883850	UCSC	PRP38 pre-mRNA processing factor 38 (yeast) domain containing A	FLJ14936 // Prp38	84950	ENSG00000134748	9.69097	9.64883
OTHER	GSHG0000760	PRPF38B	down	1.17326	0.24412	chr1(+):109234945-109244430	UCSC	PRP38 pre-mRNA processing factor 38 (yeast) domain containing B	FLJ10330 // NET1	55119	ENSG00000134186	9.62357	9.39304
OTHER	GSHG0008814	PRPF39	down	1.12975	0.39254	chr14(+):45553321-45584802	UCSC	PRP39 pre-mRNA processing factor 39 homolog (S. cerevisiae)	FLJ11128 // FLJ20666	55015	ENSG00000185246	7.87575	7.69975
OTHER	GSHG0030379	PRPF4	down	1.1032	0.47708	chr9(+):116037938-116055054	UCSC	PRP4 pre-mRNA processing factor 4 homolog (yeast)	HPRP4 // HPRP4P // PRP4 // Prp4p	9128	ENSG00000136875	8.42766	8.28598
OTHER	GSHG0018073	PRPF40A	down	1.53701	0.0069586	chr2(-):153511843-153573975	UCSC	PRP40 pre-mRNA processing factor 40 homolog A (S. cerevisiae)	FNBP3 // FBP-11 // FBP11 // FLAF1 // FLJ20585 // HIP10 // HYPA // NY-REN-6 // Prp40	55660	ENSG00000196504	8.10047	7.48035
OTHER	GSHG0025386	PRPF4B	down	1.26598	0.055985	chr6(+):4021556-4065216	UCSC	PRP4 pre-mRNA processing factor 4 homolog B (yeast)	KIAA0536 // PR4H // Prp4	8899	ENSG00000112739	8.15303	7.81277
OTHER	GSHG0018929	PRPF6	up	1.11231	0.28806	chr20(+):62612477-62664458	UCSC	PRP6 pre-mRNA processing factor 6 homolog (S. cerevisiae)	C20orf14 // ANT-1 // bB152O15.1 // Prp6 // TOM // U5-102K	24148	ENSG00000101161	7.52342	7.67698
OTHER	GSHG0012965	PRPF8	up	1.23829	0.105019	chr17(-):1553924-1588141	UCSC	PRP8 pre-mRNA processing factor 8 homolog (S. cerevisiae)	RP13 // Prp8 // PRPC8	10594	ENSG00000174231	8.50559	8.81395
OTHER	GSHG0029937	PUF60	down	1.22344	0.4053	chr8(-):144898549-144911537	UCSC	poly-U binding splicing factor 60KDa	FIR // RoBPI // SIAHBP1	22827	ENSG00000179950	7.12573	6.83478
OTHER	GSHG0026189	QKI	down	1.12713	0.33196	chr6(+):163835675-163994828	UCSC	quaking homolog, KH domain RNA binding (mouse)	QK3	9444	ENSG00000112531	8.50984	8.33719
OTHER	GSHG0015494	RAVER1	up	1.13573	0.25588	chr19(-):10426891-10444204	UCSC	ribonucleoprotein, PTB-binding 1	KIAA1978	125950	ENSG00000161847	6.43403	6.61765
OTHER	GSHG0031489	RBM10	down	1.00495	0.90474	chrX(+):47004632-47046212	UCSC	RNA binding motif protein 10	DXS8237E // GPATC9 // GPATCH9 // KIAA0122 // ZRANB5	8241	ENSG00000182872	6.90065	6.89353
OTHER	GSHG0000793	RBM15	down	1.11447	0.158515	chr1(+):110881128-110909494	UCSC	RNA binding motif protein 15	OTT // OTT1	64783	ENSG00000162775	7.64424	7.48788
OTHER	GSHG0003163	RBM17	down	1.09586	0.61886	chr10(+):6131007-6158839	UCSC	RNA binding motif protein 17	MGC14439 // SPF45	84991	ENSG00000134453	8.51728	8.38522
OTHER	GSHG0025181	RBM22	down	1.04399	0.66118	chr5(-):150070355-150080624	UCSC	RNA binding motif protein 22	Cwc2 // FLJ10290 // fSAP47 // ZC3H16	55696	ENSG00000086589	6.66798	6.60587
OTHER	GSHG0009231	RBM23	up	1.05527	0.69124	chr14(-):23369855-23388374	UCSC	RNA binding motif protein 23	RNPC4 // FLJ10482	55147	ENSG00000100461	8.00553	8.08314
OTHER	GSHG0008965	RBM25	up	1.2713	0.198504	chr14(+):73525215-73588020	UCSC	RNA binding motif protein 25	RNPC7 // fSAP94 // NET52 // S164 // Snu71	58517	ENSG00000119707	7.63643	7.98273
OTHER	GSHG0008191	RBM26	up	1.18655	0.146496	chr13(+):79950541-79979955	UCSC	RNA binding motif protein 26	---	---	---	7.88371	8.13049
OTHER	GSHG0024342	RBM27	down	1.1271	0.74378	chr5(+):145583113-145668782	UCSC	RNA binding motif protein 27	ARRS1 // KIAA1311 // Psc1	54439	ENSG00000091009	7.32631	7.15369
OTHER	GSHG0031506	RBM3	up	1.02465	0.7812	chrX(+):48432872-48436673	UCSC	RNA binding motif (RNP1, RRM) protein 3	IS1-RNPL	5935	ENSG00000102317	10.4299	10.465
OTHER	GSHG0019152	RBM39	down	1.00389	0.9379	chr20(-):34291532-34330178	UCSC	RNA binding motif protein 39	RNPC2 // CAPER // CC1.3 // fSAP59 // HCC1	9584	ENSG00000131051	10.3245	10.3189
OTHER	GSHG0020813	RBM5 // RBM6	down	1.12593	0.3322	chr3(+):49977477-50156390	UCSC	RNA binding motif protein 5 // RNA binding motif protein 6	3G2 // DEF-3 // DEF3 // g16 // H37 // LUCA15 // NY-LU-12	10180 // 10181	ENSG00000003756 // ENSG00000004534	8.526	8.35488
OTHER	GSHG0005276	RBM7	down	1.43608	0.00067627	chr11(+):114271295-114282722	UCSC	RNA binding motif protein 7	---	10179	ENSG00000076053	7.64745	7.12532
OTHER	GSHG0000895	RBM8A	down	1.37	0.157962	chr1(+):145507609-145513524	UCSC	RNA binding motif protein 8A	RBM8 // BOV-1A // BOV-1B // BOV-1C // RBM8B // Y14 // ZNRP	9939	ENSG00000131795	8.75509	8.30092
OTHER	GSHG0020346	RBM9=RBFOX2	up	1.12297	0.072881	chr22(-):36139647-36424549	UCSC	RNA binding motif protein 9	RBM9 // FOX-2 // HNRBP2 // HRNBP2	23543	ENSG00000100320	8.0215	8.18881
OTHER	GSHG0032365	RBMX	down	1.39875	0.040203	chrX(-):135951353-135965688	UCSC	RNA binding motif protein, X-linked	hnRNP-G // RNMX	27316	ENSG00000147274	8.38402	7.89989
OTHER	GSHG0031811	RBMX2	up	1.19257	0.38012	chrX(+):129535961-129547628	UCSC	RNA binding motif protein, X-linked 2	CGI-79	51634	ENSG00000134597	8.72626	8.98034
OTHER	GSHG0032299	RNF113A	down	1.05024	0.79258	chrX(-):119004438-119005790	UCSC	NADH dehydrogenase (ubiquinone) 1 alpha subcomplex, 1, 7.5kDa // ring finger protein 113A	ZNF183 // Cwc24 // RNF113	7737	ENSG00000125352	6.59202	6.5213
OTHER	GSHG0011542	RNPS1	up	1.12953	0.49614	chr16(-):2303118-2318398	UCSC	RNA binding protein S1, serine-rich domain	---	10921	ENSG00000205937	8.43301	8.60873
OTHER	GSHG0005004	SART1	up	1.1671	0.24956	chr11(+):65729196-65746567	UCSC	squamous cell carcinoma antigen recognized by T cells	Ara1 // SNRNP110 // Snu66	9092	ENSG00000175467	6.86698	7.08991
OTHER	GSHG0002171	SERBP1	down	1.07046	0.29144	chr1(-):67876721-67896098	UCSC	SERPINE1 mRNA binding protein 1	CGI-55 // CHD3IP // DKFZP564M2423 // HABP4L // PAI-RBP1 // PAIRBP1	26135	ENSG00000142864	10.8603	10.7621
OTHER	GSHG0005878	SF1	up	1.08723	0.3489	chr11(-):64532078-64546241	UCSC	splicing factor 1	ZNF162 // ZFM1	7536	ENSG00000168066	7.77262	7.89328
OTHER	GSHG0020302	SF3A1	up	1.29843	0.116362	chr22(-):30730125-30752911	UCSC	splicing factor 3a, subunit 1, 120kDa	Prp21 // PRPF21 // SAP114 // SF3a120	10291	ENSG00000099995	7.05267	7.42944
OTHER	GSHG0014443	SF3A2	up	1.0164	0.86152	chr19(+):2236823-2248677	UCSC	splicing factor 3a, subunit 2, 66kDa	Prp11 // PRPF11 // SAP62 // SF3a66	8175	ENSG00000104897	6.70456	6.72804
OTHER	GSHG0001991	SF3A3	down	1.28004	0.131781	chr1(-):38422654-38456593	UCSC	splicing factor 3a, subunit 3, 60kDa	PRP9 // PRPF9 // SAP61 // SF3a60	10946	ENSG00000183431	8.38532	8.02914
OTHER	GSHG0018248	SF3B1	down	1.02291	0.059742	chr2(-):198256700-198299803	UCSC	splicing factor 3b, subunit 1, 155kDa	Hsh155 // Prp10 // PRPF10 // SAP155 // SF3b155	23451	ENSG00000115524	10.2848	10.2522
OTHER	GSHG0017475	SF3B14	down	1.34321	0.043922	chr2(-):24290449-24299314	UCSC	splicing factor 3B, 14 kDa subunit	---	---	---	10.314	9.88826
OTHER	GSHG0005008	SF3B2	up	1.05435	0.68172	chr11(+):65819831-65836380	UCSC	splicing factor 3b, subunit 2, 145kDa	Cus1 // SAP145 // SF3b1 // SF3b145	10992	ENSG00000087365	9.72868	9.80503
OTHER	GSHG0011327	SF3B3	up	1.12175	0.32776	chr16(+):70557693-70611570	UCSC	splicing factor 3b, subunit 3, 130kDa	KIAA0017 // RSE1 // SAP130 // SF3b130	23450	ENSG00000189091	8.94035	9.1061
OTHER	GSHG0002479	SF3B4	up	1.15487	0.38326	chr1(-):149895210-149900522	UCSC	splicing factor 3b, subunit 4, 49kDa	Hsh49 // SAP49 // SF3b49	10262	ENSG00000143368	6.63043	6.83816
OTHER	GSHG0026973	SF3B5	down	1.07669	0.75314	chr6(-):144416022-144416709	UCSC	splicing factor 3b, subunit 5, 10kDa	MGC3133 // SF3b10 // Ysf3	83443	ENSG00000169976	7.94667	7.84006
OTHER	GSHG0015643	SF4	down	1.0373	0.6562	chr19(-):19386829-19431318	UCSC	splicing factor 4	SF4 // DKFZp434E2216 // F23858 // RBP	57794	ENSG00000105705	6.31689	6.26406
OTHER	GSHG0008805	SIP1	down	1.19027	0.31868	chr14(+):39583427-39606099	UCSC	survival of motor neuron protein interacting protein 1	SIP1	8487	ENSG00000092208	6.38347	6.13218
OTHER	GSHG0023938	SKIV2L2	down	1.09888	0.4384	chr5(+):54603614-54721408	UCSC	superkiller viralicidic activity 2-like 2 (S. cerevisiae)	KIAA0052 // Dob1 // fSAP118 // Mtr4	23517	ENSG00000039123	8.90982	8.77378
OTHER	GSHG0025233	SLU7	down	1.1314	0.226	chr5(-):159830157-159846094	UCSC	SLU7 splicing factor homolog (S. cerevisiae)	9G8	10569	ENSG00000164609	7.59922	7.42111
OTHER	GSHG0004370	SMNDC1	down	1.03019	0.85326	chr10(-):112052799-112064697	UCSC	survival motor neuron domain containing 1	SMNR // SPF30	10285	ENSG00000119953	8.81494	8.77203
OTHER	GSHG0030752	SMU1	down	1.14411	0.2391	chr9(-):33046086-33076728	UCSC	smu-1 suppressor of mec-8 and unc-52 homolog (C. elegans)	BWD // FLJ10805 // fSAP57 // SMU-1	55234	ENSG00000122692	8.61072	8.4165
OTHER	GSHG0001981	SNIP1	down	1.13582	0.24118	chr1(-):38002137-38019912	UCSC	Smad nuclear interacting protein 1	---	79753	ENSG00000163877	7.40505	7.22131
OTHER	GSHG0017826	SNRNP200	up	1.02557	0.82092	chr2(-):96940077-96971284	UCSC	small nuclear ribonucleoprotein 200kDa (U5)	ASCC3L1 // RP33 // BRR2 // HELIC2 // KIAA0788 // U5-200KD	23020	ENSG00000144028	8.23933	8.27576
OTHER	GSHG0010785	SNRNP25	down	1.03703	0.88504	chr16(+):103008-107449	UCSC	small nuclear ribonucleoprotein 25kDa (U11/U12)	C16orf33	79622	ENSG00000161981	8.96537	8.91291
OTHER	GSHG0016535	SNRNP27	down	1.25602	0.140979	chr2(+):70121090-70132348	UCSC	small nuclear ribonucleoprotein 27kDa (U4/U6.U5)	RY1	11017	ENSG00000124380	7.68996	7.3611
OTHER	GSHG0007096	SNRNP35	up	1.01141	0.95324	chr12(+):123942191-123956909	UCSC	small nuclear ribonucleoprotein 35kDa (U11/U12)	U1SNRNPBP	11066	ENSG00000184209	7.99903	8.0154
OTHER	GSHG0001924	SNRNP40	down	1.13812	0.39868	chr1(-):31732417-31769662	UCSC	small nuclear ribonucleoprotein 40kDa (U5)	WDR57 // HPRP8BP // PRP8BP // PRPF8BP // SPF38	9410	ENSG00000060688	8.12349	7.93684
OTHER	GSHG0025408	SNRNP48	down	1.39427	0.162024	chr6(+):7590431-7612095	UCSC	small nuclear ribonucleoprotein 48kDa (U11/U12)	C6orf151 // dJ336K20B.1 // dJ512B11.2 // FLJ32234	154007	ENSG00000168566	7.71319	7.23369
OTHER	GSHG0015088	SNRNP70	up	1.10627	0.148803	chr19(+):49588679-49611862	UCSC	small nuclear ribonucleoprotein 70kDa (U1)	RNPU1Z // RPU1 // SNRP70 // Snp1 // U1-70K	6625	ENSG00000104852	8.18895	8.33465
OTHER	GSHG0014934	SNRPA	down	1.09462	0.7759	chr19(+):41256779-41271294	UCSC	small nuclear ribonucleoprotein polypeptide A	Mud1 // U1-A // U1A	6626	ENSG00000077312	6.40276	6.27234
OTHER	GSHG0010771	SNRPA1	down	1.46208	0.047777	chr15(-):101821717-101835456	UCSC	small nuclear ribonucleoprotein polypeptide A'	Lea1	6627	ENSG00000131876	10.0131	9.46504
OTHER	GSHG0018957	SNRPB	down	1.11854	0.63124	chr20(-):2442281-2451452	UCSC	small nuclear ribonucleoprotein polypeptides B and B1	SNRPB1 // COD // Sm-B/B' // SmB/SmB' // snRNP-B	6628	ENSG00000125835	6.57742	6.4158
OTHER	GSHG0018585	SNRPB2	down	1.359	0.28554	chr20(+):16710657-16721863	UCSC	small nuclear ribonucleoprotein polypeptide B''	Msl1	6629	ENSG00000125870	8.52101	8.07846
OTHER	GSHG0025663	SNRPC	down	1.21068	0.029881	chr6(+):34725291-34741571	UCSC	small nuclear ribonucleoprotein polypeptide C	U1-C // Yhc1	6631	ENSG00000124562	7.33983	7.06401
OTHER	GSHG0013956	SNRPD1	down	1.25168	0.044518	chr18(+):19192255-19210204	UCSC	small nuclear ribonucleoprotein D1 polypeptide 16kDa	SNRPD // HsT2456 // Sm-D1	6632	ENSG00000167088	9.72945	9.40559
OTHER	GSHG0015917	SNRPD2	down	1.09086	0.6515	chr19(-):46190714-46195180	UCSC	small nuclear ribonucleoprotein D2 polypeptide 16.5kDa	SNRPD1 // Sm-D2	6633	ENSG00000125743	10.2209	10.0954
OTHER	GSHG0019895	SNRPD3	up	1.00553	0.97156	chr22(+):24951935-24978854	UCSC	small nuclear ribonucleoprotein D3 polypeptide 18kDa	Sm-D3 // SMD3	6634	ENSG00000100028	10.4908	10.4988
OTHER	GSHG0001362	SNRPE	down	1.41187	0.047459	chr1(+):203830727-203840278	UCSC	small nuclear ribonucleoprotein polypeptide E	Sm-E	6635	ENSG00000182004	10.3637	9.86615
OTHER	GSHG0006915	SNRPF	down	1.24223	0.2333	chr12(+):96252737-96259973	UCSC	small nuclear ribonucleoprotein polypeptide F	Sm-F	6636	ENSG00000139343	8.19937	7.88644
OTHER	GSHG0017710	SNRPG	down	1.38984	0.056617	chr2(-):70508508-70520886	UCSC	small nuclear ribonucleoprotein polypeptide G	Sm-G	6637	ENSG00000143977	9.85947	9.38455
OTHER	GSHG0010604	SNUPN	up	1.03915	0.102723	chr15(-):75890430-75918142	UCSC	snurportin 1	RNUT1 // SNURPORTIN-1 // Snurportin1	10073	ENSG00000169371	7.23769	7.2931
OTHER	GSHG0009523	SNW1	up	1.05354	0.83542	chr14(-):78183942-78227550	UCSC	SNW domain containing 1	SKIIP // Bx42 // NCoA-62 // Prp45 // PRPF45 // SKIP	22938	ENSG00000100603	9.08663	9.16189
OTHER	GSHG0021222	SR140	up	1.17063	0.34758	chr3(+):142720440-142779025	UCSC	U2-associated SR140 protein	fSAPa // SR140	23350	ENSG00000163714	7.66889	7.89617
OTHER	GSHG0008784	SRP54	down	1.16811	0.034418	chr14(+):35452159-35498776	UCSC	signal recognition particle 54kDa	---	6729	ENSG00000100883	8.07976	7.85559
OTHER	GSHG0026557	SRPK1	down	1.12559	0.4963	chr6(-):35800811-35888922	UCSC	SFRS protein kinase 1	SFRSK1	6732	ENSG00000096063	7.8877	7.71702
OTHER	GSHG0006510	STRAP	down	1.14972	0.154019	chr12(+):16035325-16056408	UCSC	serine/threonine kinase receptor associated protein	MAWD // pt-wd // UNRIP	11171	ENSG00000023734	9.7407	9.53941
OTHER	GSHG0031141	STRBP	up	1.19638	0.24802	chr9(-):125886990-126030897	UCSC	spermatid perinuclear RNA binding protein	ILF3L // FLJ11307 // SPNR	55342	ENSG00000165209	8.21179	8.47047
OTHER	GSHG0001867	SYF2	down	1.10942	0.2718	chr1(-):25549172-25558993	UCSC	SYF2 homolog, RNA splicing factor (S. cerevisiae)	CBPIN // DKFZp564O2082 // fSAP29 // NTC31 // p29	25949	ENSG00000117614	9.23818	9.08837
OTHER	GSHG0026760	SYNCRIP	down	1.16659	0.0191975	chr6(-):86318040-86353027	UCSC	synaptotagmin binding, cytoplasmic RNA interacting protein	dJ3J17.2 // GRY-RBP // hnRNP-Q // HNRPQ1 // NSAP1	10492	ENSG00000135316	9.97195	9.74966
OTHER	GSHG0000114	TARDBP	up	1.06531	0.42298	chr1(+):11072711-11084100	UCSC	TAR DNA binding protein	ALS10 // TDP-43	23435	ENSG00000120948	10.9601	11.0514
OTHER	GSHG0024344	TCERG1	down	1.17303	0.020877	chr5(+):145826874-145891071	UCSC	transcription elongation regulator 1	TAF2S // CA150 // Urn1	10915	ENSG00000113649	8.79514	8.5649
OTHER	GSHG0020270	TFIP11	down	1.01181	0.81066	chr22(-):26887191-26908450	UCSC	tuftelin interacting protein 11	DKFZP434B194 // Spp382 // TIP39	24144	ENSG00000100109	6.73125	6.71431
OTHER	GSHG0014151	THOC1	down	1.06091	0.47268	chr18(-):214520-268050	UCSC	THO complex 1	HPR1 // P84	9984	ENSG00000079134	7.99665	7.91134
OTHER	GSHG0032308	THOC2	up	1.002	0.98104	chrX(-):122734413-122866887	UCSC	THO complex 2	CXorf3 // dJ506G2.1 // THO2	57187	ENSG00000125676	8.92383	8.92671
OTHER	GSHG0025280	THOC3	down	1.44146	0.029685	chr5(-):175386536-175395280	UCSC	THO complex 3	MGC5469 // TEX1	84321	ENSG00000051596	7.7713	7.24378
OTHER	GSHG0013828	THOC4	down	1.21821	0.26512	chr17(-):79845711-79849462	UCSC	THO complex 4	THOC4 // ALY // ALY/REF // BEF // REF	10189	ENSG00000183684	8.57428	8.28952
OTHER	GSHG0020291	THOC5	up	1.1213	0.43864	chr22(-):29901868-29950243	UCSC	THO complex 5	C22orf19 // Fmip // fSAP79 // KIAA0983 // PK1.3	8563	ENSG00000100296	7.87758	8.04275
OTHER	GSHG0010888	THOC6	down	1.01782	0.9266	chr16(+):3074032-3077750	UCSC	THO complex 6 homolog (Drosophila)	WDR58 // fSAP35 // MGC2655	79228	ENSG00000131652	6.53991	6.51443
OTHER	GSHG0021821	THOC7	down	1.29981	0.2724	chr3(-):63819547-63849549	UCSC	THO complex 7 homolog (Drosophila)	FLJ23445 // fSAP24 // NIF3L1BP1	80145	ENSG00000163634	9.53571	9.15741
OTHER	GSHG0000387	THRAP3	up	1.02411	0.766	chr1(+):36690039-36770955	UCSC	thyroid hormone receptor associated protein 3	TRAP150	9967	ENSG00000054118	8.35985	8.39423
OTHER	GSHG0017707	TIA1	down	1.19492	0.130983	chr2(-):70438808-70475790	UCSC	TIA1 cytotoxic granule-associated RNA binding protein	---	7072	ENSG00000116001	9.56407	9.30715
OTHER	GSHG0004407	TIAL1	up	1.1552	0.130577	chr10(-):121334914-121356548	UCSC	TIA1 cytotoxic granule-associated RNA binding protein-like 1	TIAR	7073	ENSG00000151923	9.59556	9.8037
OTHER	GSHG0000470	TOE1	down	1.1126	0.51418	chr1(+):45805342-45809647	UCSC	target of EGR1, member 1 (nuclear)	---	114034	ENSG00000132773	6.5228	6.36886
OTHER	GSHG0014391	TXNL4A	down	2.01566	0.0049209	chr18(-):77732869-77793915	UCSC	thioredoxin-like 4A	TXNL4 // DIB1 // DIM1 // HsT161 // U5-15kD	10907	ENSG00000141759	6.44375	5.4325
OTHER	GSHG0019739	U2AF1	down	1.0074	0.97508	chr21(-):44513067-44527673	UCSC	U2 small nuclear RNA auxiliary factor 1	U2AFBP // RN // RNU2AF1 // U2AF35	7307	ENSG00000160201	9.35017	9.33954
OTHER	GSHG0015216	U2AF2	down	1.09744	0.50356	chr19(+):56165512-56186081	UCSC	U2 small nuclear RNA auxiliary factor 2	U2AF65	11338	ENSG00000063244	6.25711	6.12296
OTHER	GSHG0014560	UBL5	up	1.00473	0.9877	chr19(+):9938568-9940791	UCSC	ubiquitin-like 5	---	59286	ENSG00000198258	8.36484	8.37165
OTHER	GSHG0016626	USP39	down	1.40189	0.059903	chr2(+):85819924-85876405	UCSC	ubiquitin specific peptidase 39	CGI-21 // SAD1 // SNRNP65	10713	ENSG00000168883	7.60412	7.11674
OTHER	GSHG0007301	WBP11	down	1.07405	0.31164	chr12(-):14939411-14956439	UCSC	WW domain binding protein 11	NPWBP // SIPP1	51729	ENSG00000084463	9.1885	9.08543
OTHER	GSHG0008062	WBP4	down	1.03608	0.88686	chr13(+):41635645-41658137	UCSC	WW domain binding protein 4 (formin binding protein 21)	FBP21 // MGC117310	11193	ENSG00000120688	7.14386	7.09272
OTHER	GSHG0002351	WDR77	down	1.10885	0.120523	chr1(-):111982513-111991878	UCSC	WD repeat domain 77	MEP50	79084	ENSG00000116455	7.28829	7.13922
OTHER	GSHG0020063	XRCC6	up	1.08135	0.55974	chr22(+):42017273-42060052	UCSC	X-ray repair complementing defective repair in Chinese hamster cells 6	G22P1 // D22S671 // D22S731 // KU70 // ML8	2547	ENSG00000196419	9.67885	9.79168
OTHER	GSHG0000433	YBX1	down	1.17908	0.121143	chr1(+):43148098-43168031	UCSC	Y box binding protein 1	NSEP1 // BP-8 // CSDA2 // CSDB // DBPB // MDR-NF1 // NSEP-1 // YB-1 // YB1	4904	ENSG00000065978	11.237	10.9994
OTHER	GSHG0011444	ZC3H18	down	1.09899	0.097935	chr16(+):88636811-88698371	UCSC	zinc finger CCCH-type containing 18	NHN1	124245	ENSG00000158545	6.7203	6.58413
OTHER	GSHG0007874	ZCCHC8	down	1.05322	0.59364	chr12(-):122957442-122985518	UCSC	zinc finger, CCHC domain containing 8	DKFZp434E2220	55596	ENSG00000033030	7.05842	6.98361
OTHER	GSHG0007382	ZCRB1	down	1.28557	0.36464	chr12(-):42705889-42719932	UCSC	zinc finger CCHC-type and RNA binding motif 1	MADP-1 // MADP1 // RBM36 // ZCCHC19	85437	ENSG00000139168	8.96374	8.60134
OTHER	GSHG0024701	ZFR	up	1.13559	0.20396	chr5(-):32354457-32444844	UCSC	zinc finger RNA binding protein	ZFR1	51663	ENSG00000056097	9.16244	9.34588
OTHER	GSHG0024295	ZMAT2	down	1.13174	0.26966	chr5(+):140080028-140086239	UCSC	zinc finger, matrin type 2	FLJ31121 // hSNU23 // Snu23	153527	ENSG00000146007	8.24975	8.07121
OTHER	GSHG0000690	ZNF326	down	1.154	0.192281	chr1(+):90460674-90493781	UCSC	zinc finger protein 326	FLJ20403 // ZAN75 // Zfp326	284695	ENSG00000162664	7.74631	7.53967
OTHER	GSHG0012404	ZNF830	down	1.15404	0.34668	chr17(+):33288435-33289705	UCSC	zinc finger protein 830	CCDC16 // MGC20398 // OMCG1 // SEL13	91603	ENSG00000198783	8.04431	7.83762

## Sheet: si#2_SPLICING FACTORS
Customer name:	Eric Batsché
Project name:	siDNMT1_#2 versus control
Organism:	Human
Analysis level:	Splicing Factor - Gene
Date:	2012-04-27
Algorithm version:	EASANA 2012_1
GS contact (name/email/phone):	Pierre DE LA GRANGE	pierre.delagrange@genosplice.com	+ 33 (0) 1 57 27 68 39
Analysis of siDNMT1_#2 in HeLa for Splicing Factor
Splicing Factor Type	FAST DB STABLE ID	Gene Symbol	Regulation	Fold-Change	P-Value	Gene Coordinates (hg19)	UCSC Link	Gene Name	Aliases and Synonyms	Entrez Gene ID	EnsEMBL ID	Intensity C	Intensity 7
SR	GSHG0013597	SFRS1	down	1.20461	0.35926	chr17(-):56080855-56084622	UCSC	splicing factor, arginine/serine-rich 1	SFRS1 // ASF // MGC5228 // SF2 // SF2p33 // SRp30a	6426	ENSG00000136450	9.53477	9.2662
SR	GSHG0013763	SFRS2	down	1.09062	0.60054	chr17(-):74730199-74733456	UCSC	splicing factor, arginine/serine-rich 2	SFRS2 // PR264 // SC-35 // SC35 // SFRS2A	6427	ENSG00000161547	9.4992	9.37406
SR	GSHG0005192	SFRS2B	up	1.05381	0.79082	chr11(+):94800083-94802666	UCSC	splicing factor, arginine/serine-rich 2B	SFRS2B // SRP46	10929	ENSG00000180771	6.58814	6.66375
SR	GSHG0025685	SFRS3	down	1.12994	0.39324	chr6(+):36562139-36571209	UCSC	splicing factor, arginine/serine-rich 3	SFRS3 // SRp20	6428	ENSG00000112081	10.7968	10.6206
SR	GSHG0001915	SFRS4	down	1.03629	0.60612	chr1(-):29474259-29508415	UCSC	splicing factor, arginine/serine-rich 4	SFRS4 // SRP75	6429	ENSG00000116350	9.45516	9.40373
SR	GSHG0008944	SFRS5	down	1.02401	0.6529	chr14(+):70193616-70238722	UCSC	splicing factor, arginine/serine-rich 5	SFRS5 // HRS // SRP40	6430	ENSG00000100650	11.0356	11.0013
SR	GSHG0018758	SFRS6	down	1.12331	0.21754	chr20(+):42086536-42090416	UCSC	splicing factor, arginine/serine-rich 6	SFRS6 // B52 // SRP55	6431	ENSG00000124193	9.65312	9.48537
SR	GSHG0017564	SFRS7	down	1.15477	0.136302	chr2(-):38970743-38978524	UCSC	splicing factor, arginine/serine-rich 7, 35kDa	SFRS7 // 9G8 // AAG3 // HSSG1 // RBM37 // ZCCHC20 // ZCRB2	6432	ENSG00000115875	10.636	10.4284
SR	GSHG0007137	SFRS8	down	1.0286	0.82574	chr12(+):132195634-132284282	UCSC	splicing factor, arginine/serine-rich 8 (suppressor-of-white-apricot homolog, Drosophila)	SFRS8 // SWAP	6433	ENSG00000061936	7.66683	7.62614
SR	GSHG0007854	SFRS9	down	1.03154	0.8585	chr12(-):120899471-120907526	UCSC	splicing factor, arginine/serine-rich 9	SFRS9 // SRp30c	8683	ENSG00000111786	7.96657	7.92176
SR	GSHG0000622	SFRS11	up	1.11551	0.095541	chr1(+):70671365-70718730	UCSC	splicing factor, arginine/serine-rich 11	SFRS11 // NET2 // p54	9295	ENSG00000116754	10.8689	11.0266
SR	GSHG0023977	SFRS12	up	1.01548	0.85702	chr5(+):65440143-65476707	UCSC	splicing factor, arginine/serine-rich 12	SFRS12 // DKFZp564B176 // SRrp508 // SRrp86	140890	ENSG00000153914	9.80002	9.82218
SR	GSHG0015638	SFRS14	up	1.18754	0.10162	chr19(-):19101697-19144832	UCSC	splicing factor, arginine/serine-rich 14	SFRS14 // KIAA0365	10147	ENSG00000064607	6.96727	7.21524
SR	GSHG0019646	SFRS15	down	1.05554	0.64614	chr21(-):33043313-33104408	UCSC	splicing factor, arginine/serine-rich 15	SFRS15 // DKFZp434E098 // KIAA1172 // SRA4	57466	ENSG00000156304	7.51623	7.43824
SR	GSHG0015007	SFRS16	down	1.04527	0.85428	chr19(+):45542298-45577252	UCSC	splicing factor, arginine/serine-rich 16	SFRS16 // CLASP // SWAP2	11129	ENSG00000104859	6.69131	6.62744
SR	GSHG0026796	SFRS18	down	1.10914	0.41388	chr6(-):99840526-99873184	UCSC	splicing factor, arginine/serine-rich 18	C6orf111 // SFRS18 // bA98I9.2 // DKFZp564B0769 // FLJ14752 // SRrp130	25957	ENSG00000132424	9.33851	9.18908
SR	GSHG0028057	TRA2A	down	1.15108	0.36952	chr7(-):23544403-23571621	UCSC	transformer 2 alpha homolog (Drosophila)	htra-2-alpha // tra2a	29896	ENSG00000164548	8.80967	8.60669
SR	GSHG0022296	TRA2B	down	1.18511	0.149383	chr3(-):185634536-185655908	UCSC	transformer 2 beta homolog (Drosophila)	SFRS10 // Htra2-beta	6434	ENSG00000136527	10.591	10.346
SR	GSHG0000253	SRRM1	down	1.00874	0.9301	chr1(+):24969591-24999761	UCSC	serine/arginine repetitive matrix 1	MGC39488 // POP101 // SRM160	10250	ENSG00000133226	9.52557	9.51301
SR	GSHG0010877	SRRM2	up	1.05769	0.72632	chr16(+):2802627-2821411	UCSC	serine/arginine repetitive matrix 2	Cwc21 // KIAA0324 // SRL300 // SRm300	23524	ENSG00000167978	9.27107	9.35198
HNRNP	GSHG0025090	HNRNPA0	down	1.29809	0.106284	chr5(-):137088510-137090052	UCSC	heterogeneous nuclear ribonucleoprotein A0	HNRPA0 // hnRNPA0	10949	ENSG00000177733	8.98701	8.61063
HNRNP	GSHG0028067	HNRNPA2B1	up	1.01628	0.67504	chr7(-):26229557-26241149	UCSC	heterogeneous nuclear ribonucleoprotein A2/B1	HNRPA2B1	3181	ENSG00000122566	11.765	11.7882
HNRNP	GSHG0017017	HNRNPA3	down	1.12122	0.29208	chr2(+):178077488-178088578	UCSC	heterogeneous nuclear ribonucleoprotein A3	HNRPA3	220988	ENSG00000170144	10.9534	10.7883
HNRNP	GSHG0024526	HNRNPAB	down	1.19894	0.27276	chr5(+):177631506-177638181	UCSC	heterogeneous nuclear ribonucleoprotein A/B	HNRPAB // ABBP1 // FLJ40338	3182	ENSG00000197451	10.3865	10.1248
HNRNP	GSHG0009217	HNRNPC	down	1.11051	0.60484	chr14(-):21677298-21737601	UCSC	heterogeneous nuclear ribonucleoprotein C (C1/C2)	HNRPC // hnRNPC	3183	ENSG00000092199	10.848	10.6968
HNRNP	GSHG0004019	HNRNPF	down	1.13527	0.28854	chr10(-):43881065-43904633	UCSC	heterogeneous nuclear ribonucleoprotein F	HNRPF	3185	ENSG00000169813	8.16916	7.98612
HNRNP	GSHG0025328	HNRNPH1	down	1.11667	0.124717	chr5(-):179041180-179051670	UCSC	heterogeneous nuclear ribonucleoprotein H1 (H)	HNRPH1 // hnRNPH	3187	ENSG00000169045	11.1403	10.9811
HNRNP	GSHG0030913	HNRNPK	down	1.23736	0.1421	chr9(-):86583092-86595519	UCSC	heterogeneous nuclear ribonucleoprotein K	HNRPK // CSBP // TUNP	3190	ENSG00000165119	10.5252	10.2179
HNRNP	GSHG0015798	HNRNPL	down	1.33481	0.31958	chr19(-):39327029-39342987	UCSC	heterogeneous nuclear ribonucleoprotein L	HNRPL	3191	ENSG00000104824	8.13103	7.71439
HNRNP	GSHG0014546	HNRNPM	down	1.28734	0.0103179	chr19(+):8509651-8553998	UCSC	heterogeneous nuclear ribonucleoprotein M	HNRPM // NAGR1 // CEAR // HNRNPM4 // HNRPM4 // HTGR1	4670	ENSG00000099783	9.63347	9.26908
HNRNP	GSHG0001844	HNRNPR	down	1.06981	0.27312	chr1(-):23631185-23670805	UCSC	heterogeneous nuclear ribonucleoprotein R	HNRPR // hnRNP-R	10236	ENSG00000125944	10.403	10.3056
HNRNP	GSHG0003096	HNRNPU	up	1.04823	0.30694	chr1(-):245016691-245027827	UCSC	heterogeneous nuclear ribonucleoprotein U (scaffold attachment factor A)	HNRPU // hnRNPU // SAF-A	3192	ENSG00000153187	11.3355	11.4034
HNRNP	GSHG0014406	PTBP1	down	1.4153	0.087801	chr19(+):797410-812327	UCSC	polypyrimidine tract binding protein 1	PTB // HNRNP-I // HNRPI // pPTB // PTB-1 // PTB2 // PTB3 // PTB4	5725	ENSG00000011304	7.63244	7.13134
HNRNP	GSHG0000720	PTBP2	up	2.11848	0.0058617	chr1(+):97187221-97280347	UCSC	polypyrimidine tract binding protein 2	brPTB // nPTB // PTB // PTBLP	58155	ENSG00000117569	6.69306	7.77609
OTHER	GSHG0002567	ADAR	up	1.0933	0.25074	chr1(-):154554543-154600462	UCSC	adenosine deaminase, RNA-specific	G1P1 // IFI4 // ADAR1	103	ENSG00000160710	8.18928	8.31798
OTHER	GSHG0019553	ADARB1	down	1.18757	0.086864	chr21(+):46494483-46646474	UCSC	adenosine deaminase, RNA-specific, B1 (RED1 homolog rat)	ADAR2 // ADAR2a // ADAR2a-L1 // ADAR2a-L2 // ADAR2a-L3 // ADAR2b // ADAR2c // ADAR2d // ADAR2g // DRABA2 // DRADA2 // hRED1 // RED1	104	ENSG00000197381	7.3532	7.10519
OTHER	GSHG0000746	AMY2B // RNPC3	down	1.66987	0.091545	chr1(+):104068313-104153094	UCSC	amylase, alpha 2B (pancreatic) // RNA-binding region (RNP1, RRM) containing 3	AMY2 // FLJ20008 // KIAA1839 // RBM40	280 // 55599	ENSG00000185946 // ENSG00000240038	6.5434	5.80366
OTHER	GSHG0010294	AQR	up	1.03215	0.82486	chr15(-):35147750-35261956	UCSC	aquarius homolog (mouse)	fSAP164 // KIAA0560	9716	ENSG00000021776	8.13647	8.18212
OTHER	GSHG0008629	ARGLU1	down	1.1443	0.41596	chr13(-):107195676-107220512	UCSC	arginine and glutamate rich 1	FLJ10154	55082	ENSG00000134884	8.94837	8.75389
OTHER	GSHG0026466	BAT1 // ATP6V1G2	up	1.10361	0.52142	chr6(-):31498000-31514621	UCSC	HLA-B associated transcript 1 // ATPase, H+ transporting, lysosomal 13kDa, V1 subunit G2	ATP6G // ATP6G2 // BAT1 // D6S81E // Em:AC004181.3 // NG38 // UAP56 // Vma10	534 // 7919	ENSG00000198563 // ENSG00000213760	8.59026	8.73249
OTHER	GSHG0026936	BCLAF1	up	1.01977	0.67916	chr6(-):136579726-136610989	UCSC	BCL2-associated transcription factor 1	BTF // KIAA0164	9774	ENSG00000029363	10.8988	10.9271
OTHER	GSHG0003752	BUB3	down	1.16246	0.113215	chr10(+):124913883-124924879	UCSC	budding uninhibited by benzimidazoles 3 homolog (yeast)	BUB3L	9184	ENSG00000154473	9.75759	9.5404
OTHER	GSHG0006203	BUD13	down	1.15021	0.52086	chr11(-):116618893-116643704	UCSC	BUD13 homolog (S. cerevisiae)	fSAP71 // MGC13125	84811	ENSG00000137656	6.06351	5.86161
OTHER	GSHG0027552	BUD31	down	1.14763	0.38476	chr7(+):99006588-99017238	UCSC	BUD31 homolog (S. cerevisiae)	EDG-2 // EDG2 // fSAP17 // G10 // YCR063W	8896	ENSG00000106245	9.14182	8.94317
OTHER	GSHG0009239	C14orf119 // ACIN1	down	1.06973	0.46734	chr14(-):23527776-23564823	UCSC	chromosome 14 open reading frame 119 // apoptotic chromatin condensation inducer 1	ACINUS // fSAP152 // KIAA0670	22985	ENSG00000100813	6.90367	6.80643
OTHER	GSHG0018715	C20orf4	down	1.20279	0.29926	chr20(+):34824399-34844853	UCSC	chromosome 20 open reading frame 4	bA234K24.2	25980	ENSG00000131043	6.58349	6.3171
OTHER	GSHG0027774	C7orf55 // LUC7L2	down	1.61536	0.050604	chr7(+):139025105-139108205	UCSC	chromosome 7 open reading frame 55 // LUC7-like 2 (S. cerevisiae)	CGI-59 // CGI-74 // FLJ10657 // FMC1 // hLuc7B2 // HSPC268 // H_NH0792N18.3 // LUC7B2	154791 // 51631	ENSG00000146963 // ENSG00000164898	9.22395	8.53209
OTHER	GSHG0027220	CBX3	down	1.16655	0.162958	chr7(+):26241099-26252974	UCSC	chromobox homolog 3 (HP1 gamma homolog, Drosophila)	HP1Hs-gamma	11335	ENSG00000122565	10.6684	10.4461
OTHER	GSHG0021674	CCDC12	up	1.01342	0.89072	chr3(-):46963221-47018249	UCSC	coiled-coil domain containing 12	MGC23918	151903	ENSG00000160799	7.18494	7.20416
OTHER	GSHG0012362	CCDC55	up	1.0872	0.5211	chr17(+):28443831-28513491	UCSC	coiled-coil domain containing 55	CCDC55 // DKFZP434K1421 // NSrp70	84081	ENSG00000126653	9.18093	9.30155
OTHER	GSHG0011769	CD2BP2	down	1.21659	0.150517	chr16(-):30364169-30366627	UCSC	CD2 (cytoplasmic tail) binding protein 2	LIN1 // PPP1R59 // Snu40	10421	ENSG00000169217	6.82055	6.5377
OTHER	GSHG0025962	CDC40	up	1.10412	0.2239	chr6(+):110501344-110575477	UCSC	cell division cycle 40 homolog (S. cerevisiae)	EHB3 // FLJ10564 // PRP17 // PRPF17	51362	ENSG00000168438	8.04901	8.19191
OTHER	GSHG0025770	CDC5L	down	1.10667	0.42842	chr6(+):44355443-44418161	UCSC	CDC5 cell division cycle 5-like (S. pombe)	CDC5 // CEF1 // hCDC5 // PCDC5RP	988	ENSG00000096401	8.0667	7.92048
OTHER	GSHG0027306	CDK13	up	1.02078	0.84298	chr7(+):39989636-40135145	UCSC	cyclin-dependent kinase 13	CDC2L5 // CDC2L // CHED // KIAA1791	8621	ENSG00000065883	8.42919	8.45885
OTHER	GSHG0005741	CELF1	down	1.01891	0.96466	chr11(-):47487698-47574671	UCSC	CUGBP, Elav-like family member 1	CUGBP1 // BRUNOL2 // CUG-BP // CUGBP // EDEN-BP // hNab50 // NAB50 // NAPOR	10658	ENSG00000149187	6.74127	6.71425
OTHER	GSHG0003191	CELF2	down	1.04548	0.74762	chr10(+):11047284-11376352	UCSC	CUGBP, Elav-like family member 2	CUGBP2 // BRUNOL3 // Etr-3 // NAPOR-2	10659	ENSG00000048740	5.64126	5.57709
OTHER	GSHG0002511	CELF3	down	1.05434	0.50674	chr1(-):151674878-151689290	UCSC	CUGBP, Elav-like family member 3	TNRC4 // BRUNOL1 // CAGH4 // ERDA4 // MGC57297	11189	ENSG00000159409	7.2679	7.19156
OTHER	GSHG0014425	CIRBP	down	1.16551	0.69196	chr19(+):1269331-1274806	UCSC	cold inducible RNA binding protein	CIRP	1153	ENSG00000099622	9.37223	9.15127
OTHER	GSHG0018263	CLK1 // PPIL3	down	1.17949	0.48438	chr2(-):201717799-201753999	UCSC	CDC-like kinase 1 // peptidylprolyl isomerase (cyclophilin)-like 3	CyPJ	1195 // 53938	ENSG00000013441 // ENSG00000240344	9.14465	8.90648
OTHER	GSHG0013588	COIL	up	1.11891	0.34744	chr17(-):55015563-55038408	UCSC	coilin	CLN80 // p80-coilin	8161	ENSG00000121058	7.44515	7.60726
OTHER	GSHG0001658	CPSF3L	down	1.00794	0.93808	chr1(-):1246978-1260051	UCSC	cleavage and polyadenylation specific factor 3-like	CPSF73L // FLJ20542 // INT11 // INTS11 // RC-68	54973	ENSG00000127054	6.6064	6.59499
OTHER	GSHG0019042	CRNKL1	down	1.10268	0.55364	chr20(-):20015022-20036690	UCSC	crooked neck pre-mRNA splicing factor-like 1 (Drosophila)	CLF // Clf1 // CRN // SYF3	51340	ENSG00000101343	7.79348	7.65246
OTHER	GSHG0007258	CSDA	up	1.03798	0.0091217	chr12(-):10851689-10875922	UCSC	cold shock domain protein A	CSDA1 // dbpA // ZONAB	8531	ENSG00000060138	10.9204	10.9742
OTHER	GSHG0018729	CTNNBL1	down	1.01109	0.96178	chr20(+):36322436-36500521	UCSC	catenin, beta like 1	C20orf33 // FLJ21108 // NAP // NYD-SP19 // P14 // P14L	56259	ENSG00000132792	7.19803	7.18213
OTHER	GSHG0006100	CWC15	down	1.12548	0.72394	chr11(-):94696287-94706739	UCSC	CWC15 spliceosome-associated protein homolog (S. cerevisiae)	C11orf5 // Cwf15 // HSPC148	51503	ENSG00000150316	8.53149	8.36096
OTHER	GSHG0018195	CWC22	down	1.04159	0.64848	chr2(-):180809604-180871841	UCSC	CWC22 spliceosome-associated protein homolog (S. cerevisiae)	EIF4GL // fSAPb // KIAA1604 // NCM	57703	ENSG00000163510	6.76649	6.7077
OTHER	GSHG0023967	CWC27	down	1.14974	0.5194	chr5(+):64064744-64314407	UCSC	CWC27 spliceosome-associated protein homolog (S. cerevisiae)	SDCCAG10 // NY-CO-10	10283	ENSG00000153015	8.82652	8.62521
OTHER	GSHG0016270	DDX1	down	1.14293	0.034479	chr2(+):15731770-15771233	UCSC	DEAD (Asp-Glu-Ala-Asp) box polypeptide 1	DBP-RB	1653	ENSG00000079785	10.1922	9.99946
OTHER	GSHG0020393	DDX17	up	1.09956	0.29424	chr22(-):38879445-38903665	UCSC	DEAD (Asp-Glu-Ala-Asp) box polypeptide 17	P72	10521	ENSG00000100201	9.55099	9.68792
OTHER	GSHG0016808	DDX18	down	1.03419	0.50052	chr2(+):118572281-118597406	UCSC	DEAD (Asp-Glu-Ala-Asp) box polypeptide 18	MrDb	8886	ENSG00000088205	9.49711	9.44861
OTHER	GSHG0000812	DDX20	down	1.00527	0.92636	chr1(+):112298219-112310196	UCSC	DEAD (Asp-Glu-Ala-Asp) box polypeptide 20	DP103 // GEMIN3	11218	ENSG00000064703	6.80053	6.79295
OTHER	GSHG0007428	DDX23	down	1.1425	0.36586	chr12(-):49223540-49245946	UCSC	DEAD (Asp-Glu-Ala-Asp) box polypeptide 23	prp28 // PRPF28 // U5-100K	9416	ENSG00000174243	8.47924	8.28705
OTHER	GSHG0018820	DDX27	down	1.08687	0.64026	chr20(+):47835843-47860607	UCSC	DEAD (Asp-Glu-Ala-Asp) box polypeptide 27	dJ686N3.1 // DRS1	55661	ENSG00000124228	7.49545	7.37528
OTHER	GSHG0015567	DDX39	down	1.38319	0.055881	chr19(-):14519631-14530173	UCSC	DEAD (Asp-Glu-Ala-Asp) box polypeptide 39	DDX39 // BAT1L // DDXL // URH49	10212	ENSG00000123136	8.21991	7.75191
OTHER	GSHG0031469	DDX3X	down	1.11226	0.34798	chrX(+):41192651-41223725	UCSC	DEAD (Asp-Glu-Ala-Asp) box polypeptide 3, X-linked	DDX3 // DBX // DDX14 // HLP2	1654	ENSG00000215301	9.84178	9.68828
OTHER	GSHG0025301	DDX41	down	1.02851	0.70782	chr5(-):176938578-176944470	UCSC	DEAD (Asp-Glu-Ala-Asp) box polypeptide 41	ABS // MGC8828	51428	ENSG00000183258	7.02705	6.98649
OTHER	GSHG0012733	DDX42	down	1.12394	0.123078	chr17(+):61851585-61896676	UCSC	DEAD (Asp-Glu-Ala-Asp) box polypeptide 42	RHELP // RNAHP // SF3b125	11325	ENSG00000198231	9.75023	9.58167
OTHER	GSHG0024249	DDX46	down	1.10546	0.164018	chr5(+):134094466-134165617	UCSC	DEAD (Asp-Glu-Ala-Asp) box polypeptide 46	FLJ25329 // KIAA0801 // Prp5 // PRPF5	9879	ENSG00000145833	9.40511	9.26046
OTHER	GSHG0013661	DDX5	down	1.13002	0.124138	chr17(-):62494282-62502411	UCSC	DEAD (Asp-Glu-Ala-Asp) box polypeptide 5	G17P1 // HLR1 // p68	1655	ENSG00000108654	9.71223	9.53588
OTHER	GSHG0003413	DDX50	down	1.1002	0.68376	chr10(+):70661034-70706602	UCSC	DEAD (Asp-Glu-Ala-Asp) box polypeptide 50	GU2 // GUB // MGC3199 // RH-II/GuB	79009	ENSG00000107625	7.8045	7.66673
OTHER	GSHG0002379	DENND2C // BCAS2	down	1.09535	0.4471	chr1(-):115064018-115213044	UCSC	DENN/MADD domain containing 2C // breast carcinoma amplified sequence 2	DAM1 // dJ1156J9.1 // DKFZp686G0351 // DKFZp779P1149 // FLJ37099 // RP5-1156J9.1 // Snt309 // SPF27	10286 // 163259	ENSG00000116752 // ENSG00000175984	10.018	9.88664
OTHER	GSHG0023181	DHX15	down	1.3539	0.107622	chr4(-):24529098-24586177	UCSC	DEAH (Asp-Glu-Ala-His) box polypeptide 15	DDX15 // DBP1 // HRH2 // PRP43 // PRPF43 // PrPp43p	1665	ENSG00000109606	9.935	9.49788
OTHER	GSHG0026445	DHX16	down	1.25208	0.160459	chr6(-):30620907-30640824	UCSC	DEAH (Asp-Glu-Ala-His) box polypeptide 16	DDX16 // DBP2 // Prp2 // PRPF2	8449	ENSG00000204560	6.46702	6.1427
OTHER	GSHG0020787	DHX30	down	1.07858	0.027222	chr3(+):47844617-47891682	UCSC	DEAH (Asp-Glu-Ala-His) box polypeptide 30	DDX30 // FLJ11214 // KIAA0890	22907	ENSG00000132153	6.93086	6.82173
OTHER	GSHG0018745	DHX35	up	1.06289	0.6502	chr20(+):37590987-37668363	UCSC	DEAH (Asp-Glu-Ala-His) box polypeptide 35	C20orf15 // DDX35 // FLJ22759 // KAIA0875	60625	ENSG00000101452	7.21355	7.30154
OTHER	GSHG0011344	DHX38	up	1.05412	0.70928	chr16(+):72127746-72146810	UCSC	DEAH (Asp-Glu-Ala-His) box polypeptide 38	DDX38 // hPrp16 // KIAA0224 // PRP16 // PRPF16	9785	ENSG00000140829	7.02738	7.10343
OTHER	GSHG0012536	DHX8	up	1.02405	0.73758	chr17(+):41561233-41604164	UCSC	DEAH (Asp-Glu-Ala-His) box polypeptide 8	DDX8 // HRH1 // PRP22 // PRPF22	1659	ENSG00000067596	7.26135	7.29563
OTHER	GSHG0001256	DHX9 // NPL	down	1.07714	0.6229	chr1(+):182758584-182856887	UCSC	DEAH (Asp-Glu-Ala-His) box polypeptide 9 // N-acetylneuraminate pyruvate lyase (dihydrodipicolinate synthase)	C1orf13 // DDX9 // LKP // DHDPS1 // NPL1 // RHA	1660 // 80896	ENSG00000135829 // ENSG00000135838	8.64754	8.54034
OTHER	GSHG0021162	DNAJC13	down	1.03609	0.58088	chr3(+):132136504-132257880	UCSC	DnaJ (Hsp40) homolog, subfamily C, member 13	KIAA0678 // RME8	23317	ENSG00000138246	8.09722	8.04608
OTHER	GSHG0000598	DNAJC6	down	1.06522	0.74316	chr1(+):65720145-65881552	UCSC	DnaJ (Hsp40) homolog, subfamily C, member 6	KIAA0473	9829	ENSG00000116675	6.02634	5.93518
OTHER	GSHG0001908	DNAJC8	down	1.05581	0.51764	chr1(-):28527070-28559542	UCSC	DnaJ (Hsp40) homolog, subfamily C, member 8	SPF31	22826	ENSG00000126698	7.36777	7.28942
OTHER	GSHG0004984	DPF2	down	1.07365	0.3571	chr11(+):65101311-65120452	UCSC	D4, zinc and double PHD fingers family 2	REQ // ubi-d4	5977	ENSG00000133884	8.51399	8.41146
OTHER	GSHG0013470	EFTUD2	down	1.25898	0.146817	chr17(-):42927655-42976829	UCSC	elongation factor Tu GTP binding domain containing 2	Snrp116 // Snu114 // U5-116KD	9343	ENSG00000108883	7.63612	7.30387
OTHER	GSHG0013795	EIF4A3	down	1.31437	0.22242	chr17(-):78109057-78120938	UCSC	eukaryotic translation initiation factor 4A3	DDX48 // EIF4AIII // KIAA0111	9775	ENSG00000141543	8.78304	8.38867
OTHER	GSHG0015453	ELAVL1	down	1.22309	0.2788	chr19(-):8027159-8070492	UCSC	ELAV (embryonic lethal, abnormal vision, Drosophila)-like 1 (Hu antigen R)	HUR // Hua // HuR // MelG	1994	ENSG00000066044	7.99759	7.70707
OTHER	GSHG0019932	EWSR1	down	1.00422	0.9849	chr22(+):29664283-29696506	UCSC	Ewing sarcoma breakpoint region 1	EWS	2130	ENSG00000182944	7.90794	7.90186
OTHER	GSHG0014670	FAM32A	down	1.52047	0.026183	chr19(+):16296229-16302857	UCSC	family with sequence similarity 32, member A	DKFZP586O0120	26017	ENSG00000105058	6.82339	6.21887
OTHER	GSHG0031924	FAM50A	down	1.34038	0.0146151	chrX(+):153672502-153679001	UCSC	family with sequence similarity 50, member A	9F // DXS9928E // HXC-26 // XAP5	9130	ENSG00000071859	8.15393	7.73128
OTHER	GSHG0004256	FRA10AC1	down	1.52553	0.057996	chr10(-):95428329-95462913	UCSC	fragile site, folic acid type, rare, fra(10)(q23.3) or fra(10)(q24.2) candidate 1	C10orf4	118924	ENSG00000148690	6.18241	5.57311
OTHER	GSHG0023038	FRG1	down	1.24989	0.23964	chr4(+):190861974-190884358	UCSC	FSHD region gene 1	FRG1A // FSG1	2483	ENSG00000109536	8.63251	8.31071
OTHER	GSHG0002201	FUBP1	up	1.00803	0.95108	chr1(-):78409741-78444758	UCSC	far upstream element (FUSE) binding protein 1	FUBP // FBP	8880	ENSG00000162613	10.0464	10.0579
OTHER	GSHG0011132	FUS	up	1.04783	0.7481	chr16(+):31191458-31202926	UCSC	fused in sarcoma	ALS6 // FUS1 // hnRNP-P2 // TLS	2521	ENSG00000089280	10.7796	10.8469
OTHER	GSHG0019655	GCFC1	down	1.30474	0.34484	chr21(-):34106211-34144169	UCSC	GC-rich sequence DNA-binding factor 1	C21orf66 // fSAP105 // GCFC	94104	ENSG00000159086	6.56667	6.18291
OTHER	GSHG0012948	GEMIN4	down	1.01361	0.59446	chr17(-):647661-655431	UCSC	gem (nuclear organelle) associated protein 4	DKFZP434B131 // DKFZP434D174 // HC56 // HCAP1 // HHRF-1 // p97	50628	ENSG00000179409	6.19937	6.17988
OTHER	GSHG0025205	GEMIN5	down	1.02974	0.82512	chr5(-):154266873-154317761	UCSC	gem (nuclear organelle) associated protein 5		25929	ENSG00000082516	6.66352	6.62124
OTHER	GSHG0016393	GEMIN6	down	1.44657	0.27424	chr2(+):38978676-39009104	UCSC	gem (nuclear organelle) associated protein 6	FLJ23459	79833	ENSG00000152147	7.99773	7.46509
OTHER	GSHG0015008	GEMIN7	down	1.16167	0.70008	chr19(+):45582546-45594782	UCSC	gem (nuclear organelle) associated protein 7	FLJ13956	79760	ENSG00000142252	6.89731	6.68111
OTHER	GSHG0031981	GEMIN8	up	1.23537	0.41224	chrX(-):14026406-14048017	UCSC	gem (nuclear organelle) associated protein 8	FAM51A1 // FLJ20514	54960	ENSG00000046647	6.29436	6.5993
OTHER	GSHG0014791	GPATCH1	down	1.28386	0.067436	chr19(+):33571786-33621318	UCSC	G patch domain containing 1	GPATC1 // ECGP // FLJ10206 // FLJ38686	55094	ENSG00000076650	6.18982	5.82933
OTHER	GSHG0032090	GPKOW	down	1.09008	0.54238	chrX(-):48970323-48980085	UCSC	G patch domain and KOW motifs	GPATC5 // GPATCH5 // Spp2 // T54	27238	ENSG00000068394	7.95965	7.83521
OTHER	GSHG0010564	HEXA // CELF6 // C15orf34 // PARP6	down	1.24112	0.131103	chr15(-):72533517-72668814	UCSC	hexosaminidase A (alpha polypeptide) // CUGBP, Elav-like family member 6 // chromosome 15 open reading frame 34 // poly (ADP-ribose) polymerase family, member 6	BRUNOL6 // pART17	3073 // 56965 // 60677	ENSG00000137817 // ENSG00000140488 // ENSG00000213614	7.32973	7.01809
OTHER	GSHG0025621	HSPA1A	down	1.18441	0.089738	chr6(+):31783320-31785722	UCSC	heat shock 70kDa protein 1A	HSPA1 // HSP70-1	3303	ENSG00000204389	8.96179	8.71763
OTHER	GSHG0006268	HSPA8	down	1.33797	0.0062233	chr11(-):122928197-122933186	UCSC	heat shock 70kDa protein 8	HSPA10 // HSC70 // HSC71 // HSP73	3312	ENSG00000109971	10.8153	10.3953
OTHER	GSHG0027465	HSPB1	down	1.367	0.27818	chr7(+):75931923-75933613	UCSC	heat shock 27kDa protein 1	Hs.76067 // Hsp25 // HSP27 // HSP28	3315	ENSG00000106211	10.0745	9.62346
OTHER	GSHG0031839	HTATSF1	down	1.01428	0.89176	chrX(+):135579238-135594501	UCSC	HIV-1 Tat specific factor 1	TAT-SF1	27336	ENSG00000102241	8.90648	8.88603
OTHER	GSHG0028056	IGF2BP3	down	1.32746	0.107602	chr7(-):23349828-23509995	UCSC	insulin-like growth factor 2 mRNA binding protein 3	CT98 // IMP-3	10643	ENSG00000136231	8.9152	8.50653
OTHER	GSHG0024292	IK	down	1.04627	0.71632	chr5(+):140027383-140042065	UCSC	IK cytokine, down-regulator of HLA II		3550	ENSG00000113141	10.2787	10.2134
OTHER	GSHG0002551	ILF2	down	1.15342	0.26012	chr1(-):153634509-153643468	UCSC	interleukin enhancer binding factor 2, 45kDa	NF45	3608	ENSG00000143621	10.2667	10.0608
OTHER	GSHG0014575	ILF3	down	1.25175	0.28704	chr19(+):10764980-10803076	UCSC	interleukin enhancer binding factor 3, 90kDa	DRBP76 // MPHOSPH4 // MPP4 // NF90 // NFAR-1	3609	ENSG00000129351	8.17027	7.84632
OTHER	GSHG0012958	INPP5K	down	1.18531	0.3343	chr17(-):1397872-1420182	UCSC	inositol polyphosphate-5-phosphatase K	SKIP	51763	ENSG00000132376	6.30018	6.05492
OTHER	GSHG0028854	INTS10	up	1.06471	0.57458	chr8(+):19674997-19709584	UCSC	integrator complex subunit 10	C8orf35 // FLJ10569 // INT10	55174	ENSG00000104613	9.01567	9.10612
OTHER	GSHG0023454	INTS12	down	1.0984	0.65714	chr4(-):106603787-106629881	UCSC	integrator complex subunit 12	PHF22 // INT12 // SBBI22	57117	ENSG00000138785	7.72361	7.58821
OTHER	GSHG0013631	INTS2	down	1.27915	0.028976	chr17(-):59942730-60005377	UCSC	integrator complex subunit 2	KIAA1287 // INT2	57508	ENSG00000108506	6.65793	6.30274
OTHER	GSHG0000997	INTS3	up	1.00934	0.87866	chr1(+):153700541-153746555	UCSC	integrator complex subunit 3	C1orf60 // FLJ21919 // INT3	65123	ENSG00000143624	7.87052	7.88394
OTHER	GSHG0006043	INTS4	down	1.47456	0.083004	chr11(-):77589766-77705717	UCSC	integrator complex subunit 4	INT4 // MGC16733 // MST093	92105	ENSG00000149262	6.89837	6.33809
OTHER	GSHG0005838	INTS5	up	1.13417	0.47722	chr11(-):62414327-62420774	UCSC	integrator complex subunit 5	KIAA1698 // INT5	80789	ENSG00000185085	7.3308	7.51244
OTHER	GSHG0008499	INTS6	up	1.01904	0.83392	chr13(-):51938370-52027343	UCSC	integrator complex subunit 6	DDX26 // DBI-1 // DDX26A // DICE1 // HDB // INT6 // Notchl2	26512	ENSG00000102786	8.20809	8.2353
OTHER	GSHG0002938	INTS7	down	1.1552	0.020184	chr1(-):212113741-212208884	UCSC	integrator complex subunit 7	C1orf73 // DKFZP434B168 // INT7	25896	ENSG00000143493	7.23323	7.02509
OTHER	GSHG0029149	INTS8	down	1.33641	0.133584	chr8(+):95835527-95892720	UCSC	integrator complex subunit 8	C8orf52 // FLJ20530 // INT8 // MGC131633	55656	ENSG00000164941	6.88042	6.46206
OTHER	GSHG0029499	INTS9	down	1.08627	0.6186	chr8(-):28625180-28782448	UCSC	integrator complex subunit 9	CPSF2L // FLJ10871 // RC-74	55756	ENSG00000104299	6.16235	6.04297
OTHER	GSHG0022043	ISY1 // RAB43	down	1.10585	0.25074	chr3(-):128806418-128880029	UCSC	ISY1 splicing factor homolog (S. cerevisiae) // RAB43, member RAS oncogene family	fSAP33 // ISY1 // KIAA1160 // RAB11B // RAB41	339122 // 57461	ENSG00000172780 // ENSG00000240682	7.53085	7.3857
OTHER	GSHG0000334	KHDRBS1	down	1.31854	0.0089183	chr1(+):32479455-32526450	UCSC	KH domain containing, RNA binding, signal transduction associated 1	FLJ34027 // p62 // Sam68	10657	ENSG00000121774	8.75821	8.35927
OTHER	GSHG0029270	KHDRBS3	up	1.00564	0.96402	chr8(+):136469699-136659853	UCSC	KH domain containing, RNA binding, signal transduction associated 3	Etle // etoile // SALP // SLM-2 // SLM2 // T-STAR	10656	ENSG00000131773	7.17867	7.18679
OTHER	GSHG0003854	KIN	down	1.22598	0.35174	chr10(-):7795276-7829990	UCSC	KIN, antigenic determinant of recA protein homolog (mouse)	KIN17	22944	ENSG00000151657	6.96282	6.66888
OTHER	GSHG0001701	LRRC47	down	1.17493	0.50924	chr1(-):3696784-3713068	UCSC	leucine rich repeat containing 47	KIAA1185 // RP1-286D6.3	57470	ENSG00000130764	6.26869	6.03611
OTHER	GSHG0026480	LSM2	down	1.24997	0.31958	chr6(-):31765176-31774752	UCSC	LSM2 homolog, U6 small nuclear RNA associated (S. cerevisiae)	C6orf28 // G7b // YBL026W	57819	ENSG00000204392	6.94634	6.62445
OTHER	GSHG0020607	LSM3	down	1.09175	0.61586	chr3(+):14220331-14239854	UCSC	LSM3 homolog, U6 small nuclear RNA associated (S. cerevisiae)	SMX4 // USS2 // YLR438C	27258	ENSG00000170860	10.1921	10.0655
OTHER	GSHG0015626	LSM4	down	1.0818	0.59598	chr19(-):18417718-18433962	UCSC	LSM4 homolog, U6 small nuclear RNA associated (S. cerevisiae)	YER112W	25804	ENSG00000130520	7.5598	7.44637
OTHER	GSHG0028103	LSM5	down	1.42674	0.034118	chr7(-):32524951-32530475	UCSC	LSM5 homolog, U6 small nuclear RNA associated (S. cerevisiae)	YER146W	23658	ENSG00000106355	7.99381	7.48109
OTHER	GSHG0022895	LSM6	down	1.21491	0.43916	chr4(+):147096881-147111196	UCSC	LSM6 homolog, U6 small nuclear RNA associated (S. cerevisiae)	YDR378C	11157	ENSG00000164167	8.21031	7.92945
OTHER	GSHG0002112	MAGOH	down	1.1092	0.54994	chr1(-):53689619-53704218	UCSC	mago-nashi homolog, proliferation-associated (Drosophila)	MAGOH1 // MAGOHA	4116	ENSG00000162385	8.49784	8.34831
OTHER	GSHG0024275	MATR3 // SNHG4	up	1.14271	0.0042011	chr5(+):138609441-138667047	UCSC	matrin 3 // small nucleolar RNA host gene 4 (non-protein coding)	MPD2 // KIAA0723 // MGC9105 // NCRNA00059 // U19H // VCPDM	724102 // 9782	ENSG00000015479	9.64237	9.83483
OTHER	GSHG0021257	MBNL1	down	1.565	0.058145	chr3(+):151986257-152183568	UCSC	muscleblind-like (Drosophila)	MBNL // EXP // EXP35 // EXP40 // EXP42 // KIAA0428	4154	ENSG00000152601	8.12905	7.4829
OTHER	GSHG0008230	MBNL2	up	1.98974	0.022022	chr13(+):97794090-98046374	UCSC	muscleblind-like 2 (Drosophila)	MBLL // MBLL39	10150	ENSG00000139793	8.96056	9.95314
OTHER	GSHG0032338	MBNL3	up	1.32959	0.248	chrX(-):131512179-131623063	UCSC	muscleblind-like 3 (Drosophila)	CHCR // FLJ11316 // MBLX39 // MBXL	55796	ENSG00000076770	6.8372	7.24818
OTHER	GSHG0010374	MFAP1	down	1.08401	0.48062	chr15(-):44096735-44116927	UCSC	microfibrillar-associated protein 1		4236	ENSG00000140259	9.21503	9.09866
OTHER	GSHG0012472	MSL1	down	1.30934	0.18492	chr17(+):38277344-38293040	UCSC	male-specific lethal 1 homolog (Drosophila)	DKFZp686P24239 // hMSL1 // MSL-1	339287	ENSG00000188895	8.1215	7.73266
OTHER	GSHG0022084	MSL2	up	1.04147	0.48258	chr3(-):135867760-135914688	UCSC	male-specific lethal 2 homolog (Drosophila)	MSL2L1 // RNF184 // FLJ10546 // KIAA1585 // msl-2	55167	ENSG00000174579	9.19055	9.24917
OTHER	GSHG0027670	NAA38	down	1.24932	0.41024	chr7(+):117824170-117832878	UCSC	N(alpha)-acetyltransferase 38, NatC auxiliary subunit	LSM8 // YJR022W	51691	ENSG00000128534	9.26883	8.94769
OTHER	GSHG0030303	NCBP1	down	1.27463	0.066741	chr9(+):100395705-100433911	UCSC	nuclear cap binding protein subunit 1, 80kDa	NCBP // CBP80 // Sto1	4686	ENSG00000136937	8.05391	7.70383
OTHER	GSHG0022362	NCBP2	down	1.23062	0.14486	chr3(-):196662277-196669468	UCSC	nuclear cap binding protein subunit 2, 20kDa	Cbc2 // CBP20 // NIP1	22916	ENSG00000114503	7.07859	6.77921
OTHER	GSHG0020432	NHP2L1	down	1.2138	0.55796	chr22(-):42069938-42084876	UCSC	NHP2 non-histone chromosome protein 2-like 1 (S. cerevisiae)	SSFA1 // 15.5K // FA-1 // SNRNP15-5 // SNU13 // SPAG12	4809	ENSG00000100138	9.60054	9.32101
OTHER	GSHG0031610	NONO	down	1.21233	0.051543	chrX(+):70503485-70521016	UCSC	non-POU domain containing, octamer-binding	NMT55 // NRB54 // P54 // P54NRB	4841	ENSG00000147140	10.2344	9.95659
OTHER	GSHG0029749	PABPC1	up	1.09422	0.31146	chr8(-):101715143-101734939	UCSC	poly(A) binding protein, cytoplasmic 1	PAB1 // PABPC2 // PABP1 // PABPL1	26986	ENSG00000070756	10.9275	11.0573
OTHER	GSHG0016537	PCBP1	down	1.25304	0.177295	chr2(+):70314699-70316332	UCSC	poly(rC) binding protein 1	hnRNP-E1 // hnRNP-X // HNRPE1 // HNRPX	5093	ENSG00000169564	8.26152	7.93609
OTHER	GSHG0006693	PCBP2 // PRR13	down	1.17294	0.155121	chr12(+):53835446-53874591	UCSC	poly(rC) binding protein 2 // proline rich 13	DKFZP564J157 // FLJ23818 // hnRNP-E2 // HNRPE2	5094 // 54458	ENSG00000197111 // ENSG00000205352	10.4345	10.2044
OTHER	GSHG0020426	PHF5A	down	1.34965	0.146578	chr22(-):41855722-41864691	UCSC	PHD finger protein 5A	bK223H9.2 // INI // MGC1346 // Rds3 // SAP14b // SF3b14b	84844	ENSG00000100410	7.21621	6.78362
OTHER	GSHG0023601	PLRG1	down	1.23645	0.088278	chr4(-):155456179-155471560	UCSC	pleiotropic regulator 1 (PRL1 homolog, Arabidopsis)	PRL1 // Prp46 // PRPF46	5356	ENSG00000171566	7.90335	7.59715
OTHER	GSHG0008806	PNN	down	1.01213	0.82246	chr14(+):39644401-39652160	UCSC	pinin, desmosome associated protein	memA	5411	ENSG00000100941	10.4404	10.423
OTHER	GSHG0000407	PPIE	down	1.12832	0.36032	chr1(+):40204549-40229579	UCSC	peptidylprolyl isomerase E (cyclophilin E)	CyP-33 // MGC111222 // MGC3736	10450	ENSG00000084072	6.3663	6.19212
OTHER	GSHG0016968	PPIG	up	1.03969	0.78394	chr2(+):170440846-170494245	UCSC	peptidylprolyl isomerase G (cyclophilin G)	CARS-Cyp // SCAF10 // SRCyp	9360	ENSG00000138398	9.55665	9.6128
OTHER	GSHG0000431	PPIH	down	1.36613	0.084924	chr1(+):43124095-43142429	UCSC	peptidylprolyl isomerase H (cyclophilin H)	CYP-20 // CYPH // MGC5016 // SnuCyp-20 // USA-CYP	10465	ENSG00000171960	8.609	8.1589
OTHER	GSHG0026568	PPIL1	down	1.22239	0.23584	chr6(-):36822608-36842777	UCSC	peptidylprolyl isomerase (cyclophilin)-like 1	CYPL1	51645	ENSG00000137168	8.56584	8.27613
OTHER	GSHG0019862	PPIL2	down	1.06375	0.29306	chr22(+):22020311-22052550	UCSC	peptidylprolyl isomerase (cyclophilin)-like 2	Cyp-60	23759	ENSG00000100023	6.38305	6.29389
OTHER	GSHG0005943	PPP1CA	down	1.06465	0.67348	chr11(-):67165652-67194582	UCSC	protein phosphatase 1, catalytic subunit, alpha isozyme	PPP1A // PP-1A // PP1alpha	5499	ENSG00000172531	7.80061	7.71023
OTHER	GSHG0000297	PPP1R8	up	1.15012	0.48258	chr1(+):28157324-28178183	UCSC	protein phosphatase 1, regulatory (inhibitor) subunit 8	ard-1 // ARD1 // NIPP-1 // NIPP1 // PRO2047	5511	ENSG00000117751	6.04915	6.25094
OTHER	GSHG0023969	PPWD1	down	1.36476	0.049557	chr5(+):64859116-64883375	UCSC	peptidylprolyl isomerase domain and WD repeat containing 1	KIAA0073	23398	ENSG00000113593	9.78303	9.33438
OTHER	GSHG0031522	PQBP1	up	1.05011	0.6773	chrX(+):48754107-48760419	UCSC	polyglutamine binding protein 1	MRX55 // MRXS8 // RENS1 // SHS	10084	ENSG00000102103	7.79116	7.8617
OTHER	GSHG0001056	PRCC	down	1.11114	0.63728	chr1(+):156737334-156770604	UCSC	papillary renal cell carcinoma (translocation-associated)	RCCP1	5546	ENSG00000143294	8.34239	8.19035
OTHER	GSHG0009232	PRMT5	down	1.00083	0.99596	chr14(-):23389734-23398661	UCSC	protein arginine methyltransferase 5	HRMT1L5 // SKB1 // SKB1Hs	10419	ENSG00000100462	8.19357	8.19237
OTHER	GSHG0003212	PRPF18	down	1.09093	0.67598	chr10(+):13628965-13697927	UCSC	PRP18 pre-mRNA processing factor 18 homolog (S. cerevisiae)	hPrp18	8559	ENSG00000165630	7.45838	7.33282
OTHER	GSHG0005814	PRPF19	down	1.14935	0.33874	chr11(-):60658192-60674056	UCSC	PRP19/PSO4 pre-mRNA processing factor 19 homolog (S. cerevisiae)	PRP19 // hPSO4 // NMP200 // PSO4 // UBOX4	27339	ENSG00000110107	7.33917	7.13835
OTHER	GSHG0000939	PRPF3	up	1.02711	0.86954	chr1(+):150293981-150325671	UCSC	PRP3 pre-mRNA processing factor 3 homolog (S. cerevisiae)	RP18 // HPRP3 // Prp3	9129	ENSG00000117360	8.00669	8.04528
OTHER	GSHG0015176	PRPF31	down	1.34994	0.25218	chr19(+):54618831-54635150	UCSC	PRP31 pre-mRNA processing factor 31 homolog (S. cerevisiae)	RP11 // NY-BR-99 // PRP31	26121	ENSG00000105618	6.95038	6.51748
OTHER	GSHG0000512	PRPF38A	down	1.21004	0.193157	chr1(+):52870235-52883850	UCSC	PRP38 pre-mRNA processing factor 38 (yeast) domain containing A	FLJ14936 // Prp38	84950	ENSG00000134748	9.69097	9.41591
OTHER	GSHG0000760	PRPF38B	up	1.10724	0.142619	chr1(+):109234945-109244430	UCSC	PRP38 pre-mRNA processing factor 38 (yeast) domain containing B	FLJ10330 // NET1	55119	ENSG00000134186	9.62357	9.77054
OTHER	GSHG0008814	PRPF39	down	1.12827	0.040136	chr14(+):45553321-45584802	UCSC	PRP39 pre-mRNA processing factor 39 homolog (S. cerevisiae)	FLJ11128 // FLJ20666	55015	ENSG00000185246	7.87575	7.70163
OTHER	GSHG0030379	PRPF4	down	1.92631	0.029662	chr9(+):116037938-116055054	UCSC	PRP4 pre-mRNA processing factor 4 homolog (yeast)	HPRP4 // HPRP4P // PRP4 // Prp4p	9128	ENSG00000136875	8.42766	7.48183
OTHER	GSHG0018073	PRPF40A	down	1.06131	0.55488	chr2(-):153511843-153573975	UCSC	PRP40 pre-mRNA processing factor 40 homolog A (S. cerevisiae)	FNBP3 // FBP-11 // FBP11 // FLAF1 // FLJ20585 // HIP10 // HYPA // NY-REN-6 // Prp40	55660	ENSG00000196504	8.10047	8.01463
OTHER	GSHG0025386	PRPF4B	down	1.11464	0.20408	chr6(+):4021556-4065216	UCSC	PRP4 pre-mRNA processing factor 4 homolog B (yeast)	KIAA0536 // PR4H // Prp4	8899	ENSG00000112739	8.12618	7.9696
OTHER	GSHG0018929	PRPF6	down	1.16335	0.039003	chr20(+):62612477-62664458	UCSC	PRP6 pre-mRNA processing factor 6 homolog (S. cerevisiae)	C20orf14 // ANT-1 // bB152O15.1 // Prp6 // TOM // U5-102K	24148	ENSG00000101161	7.5077	7.28942
OTHER	GSHG0012965	PRPF8	up	1.22945	0.093519	chr17(-):1553924-1588141	UCSC	PRP8 pre-mRNA processing factor 8 homolog (S. cerevisiae)	RP13 // Prp8 // PRPC8	10594	ENSG00000174231	8.50559	8.80361
OTHER	GSHG0029937	PUF60	down	1.04287	0.32436	chr8(-):144898549-144911537	UCSC	poly-U binding splicing factor 60KDa	FIR // RoBPI // SIAHBP1	22827	ENSG00000179950	7.12573	7.06516
OTHER	GSHG0026189	QKI	up	1.13693	0.3934	chr6(+):163835675-163994828	UCSC	quaking homolog, KH domain RNA binding (mouse)	QK3	9444	ENSG00000112531	8.50984	8.69498
OTHER	GSHG0015494	RAVER1	down	1.02747	0.81206	chr19(-):10426891-10444204	UCSC	ribonucleoprotein, PTB-binding 1	KIAA1978	125950	ENSG00000161847	6.32009	6.28099
OTHER	GSHG0031489	RBM10	down	1.15175	0.0145842	chrX(+):47004632-47046212	UCSC	RNA binding motif protein 10	DXS8237E // GPATC9 // GPATCH9 // KIAA0122 // ZRANB5	8241	ENSG00000182872	6.87957	6.67574
OTHER	GSHG0000793	RBM15	down	1.12488	0.097543	chr1(+):110881128-110909494	UCSC	RNA binding motif protein 15	OTT // OTT1	64783	ENSG00000162775	7.64424	7.47446
OTHER	GSHG0003163	RBM17	down	1.28804	0.29458	chr10(+):6131007-6158839	UCSC	RNA binding motif protein 17	MGC14439 // SPF45	84991	ENSG00000134453	8.51728	8.15211
OTHER	GSHG0025181	RBM22	up	1.00598	0.95834	chr5(-):150070355-150080624	UCSC	RNA binding motif protein 22	Cwc2 // FLJ10290 // fSAP47 // ZC3H16	55696	ENSG00000086589	6.66798	6.67657
OTHER	GSHG0009231	RBM23	down	1.40547	0.057657	chr14(-):23369855-23388374	UCSC	RNA binding motif protein 23	RNPC4 // FLJ10482	55147	ENSG00000100461	8.00553	7.51447
OTHER	GSHG0008965	RBM25	up	1.18744	0.181597	chr14(+):73525215-73588020	UCSC	RNA binding motif protein 25	RNPC7 // fSAP94 // NET52 // S164 // Snu71	58517	ENSG00000119707	7.63643	7.88427
OTHER	GSHG0008191	RBM26	up	1.08399	0.187881	chr13(+):79950541-79979955	UCSC	RNA binding motif protein 26				7.88371	8.00006
OTHER	GSHG0024342	RBM27	up	1.7715	0.126922	chr5(+):145583113-145668782	UCSC	RNA binding motif protein 27	ARRS1 // KIAA1311 // Psc1	54439	ENSG00000091009	7.32631	8.15128
OTHER	GSHG0031506	RBM3	down	1.14576	0.28872	chrX(+):48432872-48436673	UCSC	RNA binding motif (RNP1, RRM) protein 3	IS1-RNPL	5935	ENSG00000102317	10.4299	10.2336
OTHER	GSHG0019152	RBM39	up	1.03294	0.5412	chr20(-):34291532-34330178	UCSC	RNA binding motif protein 39	RNPC2 // CAPER // CC1.3 // fSAP59 // HCC1	9584	ENSG00000131051	10.299	10.3458
OTHER	GSHG0020813	RBM5 // RBM6	down	1.00648	0.94906	chr3(+):49977477-50156390	UCSC	RNA binding motif protein 5 // RNA binding motif protein 6	3G2 // DEF-3 // DEF3 // g16 // H37 // LUCA15 // NY-LU-12	10180 // 10181	ENSG00000003756 // ENSG00000004534	8.526	8.51668
OTHER	GSHG0005276	RBM7	up	1.09939	0.51808	chr11(+):114271295-114282722	UCSC	RNA binding motif protein 7		10179	ENSG00000076053	7.62724	7.76394
OTHER	GSHG0000895	RBM8A	down	1.15017	0.52218	chr1(+):145507609-145513524	UCSC	RNA binding motif protein 8A	RBM8 // BOV-1A // BOV-1B // BOV-1C // RBM8B // Y14 // ZNRP	9939	ENSG00000131795	8.75509	8.55324
OTHER	GSHG0020346	RBM9=RBFOX2	down	1.02133	0.85022	chr22(-):36139647-36424549	UCSC	RNA binding motif protein 9	RBM9 // FOX-2 // HNRBP2 // HRNBP2	23543	ENSG00000100320	8.0215	7.99105
OTHER	GSHG0032365	RBMX	down	1.43641	0.032357	chrX(-):135951353-135965688	UCSC	RNA binding motif protein, X-linked	hnRNP-G // RNMX	27316	ENSG00000147274	8.38402	7.86156
OTHER	GSHG0031811	RBMX2	down	1.01173	0.96706	chrX(+):129535961-129547628	UCSC	RNA binding motif protein, X-linked 2	CGI-79	51634	ENSG00000134597	8.72626	8.70943
OTHER	GSHG0032299	RNF113A	down	1.49635	0.26362	chrX(-):119004438-119005790	UCSC	NADH dehydrogenase (ubiquinone) 1 alpha subcomplex, 1, 7.5kDa // ring finger protein 113A	ZNF183 // Cwc24 // RNF113	7737	ENSG00000125352	6.51663	5.93518
OTHER	GSHG0011542	RNPS1	down	1.1614	0.50888	chr16(-):2303118-2318398	UCSC	RNA binding protein S1, serine-rich domain		10921	ENSG00000205937	8.32578	8.10992
OTHER	GSHG0005004	SART1	up	1.10115	0.26608	chr11(+):65729196-65746567	UCSC	squamous cell carcinoma antigen recognized by T cells	Ara1 // SNRNP110 // Snu66	9092	ENSG00000175467	6.8046	6.94362
OTHER	GSHG0002171	SERBP1	down	1.38027	0.0130047	chr1(-):67876721-67896098	UCSC	SERPINE1 mRNA binding protein 1	CGI-55 // CHD3IP // DKFZP564M2423 // HABP4L // PAI-RBP1 // PAIRBP1	26135	ENSG00000142864	10.8603	10.3954
OTHER	GSHG0005878	SF1	down	1.15511	0.4953	chr11(-):64532078-64546241	UCSC	splicing factor 1	ZNF162 // ZFM1	7536	ENSG00000168066	7.77262	7.56459
OTHER	GSHG0020302	SF3A1	down	1.07156	0.56116	chr22(-):30730125-30752911	UCSC	splicing factor 3a, subunit 1, 120kDa	Prp21 // PRPF21 // SAP114 // SF3a120	10291	ENSG00000099995	7.0111	6.91139
OTHER	GSHG0014443	SF3A2	down	1.12311	0.29384	chr19(+):2236823-2248677	UCSC	splicing factor 3a, subunit 2, 66kDa	Prp11 // PRPF11 // SAP62 // SF3a66	8175	ENSG00000104897	6.70456	6.53707
OTHER	GSHG0001991	SF3A3	down	1.32268	0.118961	chr1(-):38422654-38456593	UCSC	splicing factor 3a, subunit 3, 60kDa	PRP9 // PRPF9 // SAP61 // SF3a60	10946	ENSG00000183431	8.38532	7.98186
OTHER	GSHG0018248	SF3B1	down	1.07419	0.161275	chr2(-):198256700-198299803	UCSC	splicing factor 3b, subunit 1, 155kDa	Hsh155 // Prp10 // PRPF10 // SAP155 // SF3b155	23451	ENSG00000115524	10.2848	10.1816
OTHER	GSHG0017475	SF3B14	down	1.32144	0.48256	chr2(-):24290449-24299314	UCSC	splicing factor 3B, 14 kDa subunit				10.314	9.91184
OTHER	GSHG0005008	SF3B2	down	1.09776	0.141424	chr11(+):65819831-65836380	UCSC	splicing factor 3b, subunit 2, 145kDa	Cus1 // SAP145 // SF3b1 // SF3b145	10992	ENSG00000087365	9.6706	9.53604
OTHER	GSHG0011327	SF3B3	down	1.21035	0.1304	chr16(+):70557693-70611570	UCSC	splicing factor 3b, subunit 3, 130kDa	KIAA0017 // RSE1 // SAP130 // SF3b130	23450	ENSG00000189091	8.94035	8.66493
OTHER	GSHG0002479	SF3B4	up	1.10456	0.24386	chr1(-):149895210-149900522	UCSC	splicing factor 3b, subunit 4, 49kDa	Hsh49 // SAP49 // SF3b49	10262	ENSG00000143368	6.63043	6.77391
OTHER	GSHG0026973	SF3B5	down	1.54314	0.2745	chr6(-):144416022-144416709	UCSC	splicing factor 3b, subunit 5, 10kDa	MGC3133 // SF3b10 // Ysf3	83443	ENSG00000169976	7.94667	7.3208
OTHER	GSHG0015643	SF4	down	1.11864	0.4416	chr19(-):19386829-19431318	UCSC	splicing factor 4	SF4 // DKFZp434E2216 // F23858 // RBP	57794	ENSG00000105705	6.09615	5.93441
OTHER	GSHG0008805	SIP1	down	1.20899	0.45558	chr14(+):39583427-39606099	UCSC	survival of motor neuron protein interacting protein 1	SIP1	8487	ENSG00000092208	6.38708	6.11328
OTHER	GSHG0023938	SKIV2L2	down	1.0238	0.71264	chr5(+):54603614-54721408	UCSC	superkiller viralicidic activity 2-like 2 (S. cerevisiae)	KIAA0052 // Dob1 // fSAP118 // Mtr4	23517	ENSG00000039123	8.90982	8.87588
OTHER	GSHG0025233	SLU7	down	1.10185	0.3614	chr5(-):159830157-159846094	UCSC	SLU7 splicing factor homolog (S. cerevisiae)	9G8	10569	ENSG00000164609	7.59922	7.4593
OTHER	GSHG0004370	SMNDC1	up	1.08651	0.262	chr10(-):112052799-112064697	UCSC	survival motor neuron domain containing 1	SMNR // SPF30	10285	ENSG00000119953	8.81494	8.93463
OTHER	GSHG0030752	SMU1	down	1.13409	0.29418	chr9(-):33046086-33076728	UCSC	smu-1 suppressor of mec-8 and unc-52 homolog (C. elegans)	BWD // FLJ10805 // fSAP57 // SMU-1	55234	ENSG00000122692	8.61072	8.42919
OTHER	GSHG0001981	SNIP1	up	1.07779	0.59922	chr1(-):38002137-38019912	UCSC	Smad nuclear interacting protein 1		79753	ENSG00000163877	7.40505	7.51313
OTHER	GSHG0017826	SNRNP200	up	1.12876	0.20138	chr2(-):96940077-96971284	UCSC	small nuclear ribonucleoprotein 200kDa (U5)	ASCC3L1 // RP33 // BRR2 // HELIC2 // KIAA0788 // U5-200KD	23020	ENSG00000144028	8.23933	8.41407
OTHER	GSHG0010785	SNRNP25	down	1.16268	0.45214	chr16(+):103008-107449	UCSC	small nuclear ribonucleoprotein 25kDa (U11/U12)	C16orf33	79622	ENSG00000161981	8.96537	8.74792
OTHER	GSHG0016535	SNRNP27	down	1.29963	0.24928	chr2(+):70121090-70132348	UCSC	small nuclear ribonucleoprotein 27kDa (U4/U6.U5)	RY1	11017	ENSG00000124380	7.68996	7.31186
OTHER	GSHG0007096	SNRNP35	up	1.02576	0.83438	chr12(+):123942191-123956909	UCSC	small nuclear ribonucleoprotein 35kDa (U11/U12)	U1SNRNPBP	11066	ENSG00000184209	7.99903	8.03571
OTHER	GSHG0001924	SNRNP40	down	1.08578	0.44882	chr1(-):31732417-31769662	UCSC	small nuclear ribonucleoprotein 40kDa (U5)	WDR57 // HPRP8BP // PRP8BP // PRPF8BP // SPF38	9410	ENSG00000060688	8.12349	8.00476
OTHER	GSHG0025408	SNRNP48	down	1.00479	0.93758	chr6(+):7590431-7612095	UCSC	small nuclear ribonucleoprotein 48kDa (U11/U12)	C6orf151 // dJ336K20B.1 // dJ512B11.2 // FLJ32234	154007	ENSG00000168566	7.71319	7.7063
OTHER	GSHG0015088	SNRNP70	down	1.02235	0.82822	chr19(+):49588679-49611862	UCSC	small nuclear ribonucleoprotein 70kDa (U1)	RNPU1Z // RPU1 // SNRP70 // Snp1 // U1-70K	6625	ENSG00000104852	8.18895	8.15707
OTHER	GSHG0014934	SNRPA	down	1.12878	0.091424	chr19(+):41256779-41271294	UCSC	small nuclear ribonucleoprotein polypeptide A	Mud1 // U1-A // U1A	6626	ENSG00000077312	6.40276	6.22799
OTHER	GSHG0010771	SNRPA1	down	1.44904	0.144944	chr15(-):101821717-101835456	UCSC	small nuclear ribonucleoprotein polypeptide A'	Lea1	6627	ENSG00000131876	10.0131	9.47796
OTHER	GSHG0018585	SNRPB2	down	1.22485	0.54972	chr20(+):16710657-16721863	UCSC	small nuclear ribonucleoprotein polypeptide B''	Msl1	6629	ENSG00000125870	8.52101	8.2284
OTHER	GSHG0025663	SNRPC	down	1.08996	0.76176	chr6(+):34725291-34741571	UCSC	small nuclear ribonucleoprotein polypeptide C	U1-C // Yhc1	6631	ENSG00000124562	7.24123	7.11695
OTHER	GSHG0013956	SNRPD1	down	1.13352	0.6853	chr18(+):19192255-19210204	UCSC	small nuclear ribonucleoprotein D1 polypeptide 16kDa	SNRPD // HsT2456 // Sm-D1	6632	ENSG00000167088	9.72945	9.54864
OTHER	GSHG0015917	SNRPD2	down	1.11508	0.69102	chr19(-):46190714-46195180	UCSC	small nuclear ribonucleoprotein D2 polypeptide 16.5kDa	SNRPD1 // Sm-D2	6633	ENSG00000125743	10.2209	10.0638
OTHER	GSHG0019895	SNRPD3	down	1.24948	0.29948	chr22(+):24951935-24978854	UCSC	small nuclear ribonucleoprotein D3 polypeptide 18kDa	Sm-D3 // SMD3	6634	ENSG00000100028	10.4908	10.1695
OTHER	GSHG0001362	SNRPE	down	1.20119	0.3628	chr1(+):203830727-203840278	UCSC	small nuclear ribonucleoprotein polypeptide E	Sm-E	6635	ENSG00000182004	10.3637	10.0993
OTHER	GSHG0006915	SNRPF	down	1.06297	0.9084	chr12(+):96252737-96259973	UCSC	small nuclear ribonucleoprotein polypeptide F	Sm-F	6636	ENSG00000139343	8.19937	8.11126
OTHER	GSHG0017710	SNRPG	down	1.15134	0.57922	chr2(-):70508508-70520886	UCSC	small nuclear ribonucleoprotein polypeptide G	Sm-G	6637	ENSG00000143977	9.85947	9.65615
OTHER	GSHG0010604	SNUPN	up	1.02418	0.8607	chr15(-):75890430-75918142	UCSC	snurportin 1	RNUT1 // SNURPORTIN-1 // Snurportin1	10073	ENSG00000169371	7.20863	7.2431
OTHER	GSHG0009523	SNW1	down	1.02109	0.87726	chr14(-):78183942-78227550	UCSC	SNW domain containing 1	SKIIP // Bx42 // NCoA-62 // Prp45 // PRPF45 // SKIP	22938	ENSG00000100603	9.02312	8.99301
OTHER	GSHG0021222	SR140	up	1.07746	0.5302	chr3(+):142720440-142779025	UCSC	U2-associated SR140 protein	fSAPa // SR140	23350	ENSG00000163714	7.66889	7.77651
OTHER	GSHG0008784	SRP54	down	1.36703	0.22224	chr14(+):35452159-35498776	UCSC	signal recognition particle 54kDa		6729	ENSG00000100883	8.07976	7.62872
OTHER	GSHG0026557	SRPK1	up	1.02801	0.80788	chr6(-):35800811-35888922	UCSC	SFRS protein kinase 1	SFRSK1	6732	ENSG00000096063	7.8877	7.92756
OTHER	GSHG0006510	STRAP	down	1.32926	0.127622	chr12(+):16035325-16056408	UCSC	serine/threonine kinase receptor associated protein	MAWD // pt-wd // UNRIP	11171	ENSG00000023734	9.7407	9.33008
OTHER	GSHG0031141	STRBP	up	1.21235	0.23562	chr9(-):125886990-126030897	UCSC	spermatid perinuclear RNA binding protein	ILF3L // FLJ11307 // SPNR	55342	ENSG00000165209	8.19548	8.47329
OTHER	GSHG0001867	SYF2	down	1.16924	0.29526	chr1(-):25549172-25558993	UCSC	SYF2 homolog, RNA splicing factor (S. cerevisiae)	CBPIN // DKFZp564O2082 // fSAP29 // NTC31 // p29	25949	ENSG00000117614	9.23818	9.01261
OTHER	GSHG0026760	SYNCRIP	up	1.03789	0.45954	chr6(-):86318040-86353027	UCSC	synaptotagmin binding, cytoplasmic RNA interacting protein	dJ3J17.2 // GRY-RBP // hnRNP-Q // HNRPQ1 // NSAP1	10492	ENSG00000135316	9.97195	10.0256
OTHER	GSHG0000114	TARDBP	up	1.02055	0.54906	chr1(+):11072711-11084100	UCSC	TAR DNA binding protein	ALS10 // TDP-43	23435	ENSG00000120948	10.9601	10.9894
OTHER	GSHG0024344	TCERG1	up	1.00636	0.89494	chr5(+):145826874-145891071	UCSC	transcription elongation regulator 1	TAF2S // CA150 // Urn1	10915	ENSG00000113649	8.79514	8.80429
OTHER	GSHG0020270	TFIP11	down	1.13735	0.30388	chr22(-):26887191-26908450	UCSC	tuftelin interacting protein 11	DKFZP434B194 // Spp382 // TIP39	24144	ENSG00000100109	6.6718	6.48613
OTHER	GSHG0014151	THOC1	down	1.10367	0.24942	chr18(-):214520-268050	UCSC	THO complex 1	HPR1 // P84	9984	ENSG00000079134	7.90289	7.76058
OTHER	GSHG0032308	THOC2	down	1.13794	0.28898	chrX(-):122734413-122866887	UCSC	THO complex 2	CXorf3 // dJ506G2.1 // THO2	57187	ENSG00000125676	8.92383	8.7374
OTHER	GSHG0025280	THOC3	down	1.33209	0.144878	chr5(-):175386536-175395280	UCSC	THO complex 3	MGC5469 // TEX1	84321	ENSG00000051596	7.8628	7.44911
OTHER	GSHG0013828	THOC4	down	1.42996	0.174099	chr17(-):79845711-79849462	UCSC	THO complex 4	THOC4 // ALY // ALY/REF // BEF // REF	10189	ENSG00000183684	8.57428	8.05831
OTHER	GSHG0020291	THOC5	down	1.08582	0.198063	chr22(-):29901868-29950243	UCSC	THO complex 5	C22orf19 // Fmip // fSAP79 // KIAA0983 // PK1.3	8563	ENSG00000100296	7.87758	7.75879
OTHER	GSHG0010888	THOC6	down	1.25422	0.33014	chr16(+):3074032-3077750	UCSC	THO complex 6 homolog (Drosophila)	WDR58 // fSAP35 // MGC2655	79228	ENSG00000131652	6.53991	6.21313
OTHER	GSHG0021821	THOC7	down	1.12888	0.43166	chr3(-):63819547-63849549	UCSC	THO complex 7 homolog (Drosophila)	FLJ23445 // fSAP24 // NIF3L1BP1	80145	ENSG00000163634	9.53571	9.36082
OTHER	GSHG0000387	THRAP3	up	1.07694	0.25982	chr1(+):36690039-36770955	UCSC	thyroid hormone receptor associated protein 3	TRAP150	9967	ENSG00000054118	8.35985	8.46678
OTHER	GSHG0017707	TIA1	down	1.1071	0.171758	chr2(-):70438808-70475790	UCSC	TIA1 cytotoxic granule-associated RNA binding protein		7072	ENSG00000116001	9.56407	9.41728
OTHER	GSHG0004407	TIAL1	up	1.05493	0.47662	chr10(-):121334914-121356548	UCSC	TIA1 cytotoxic granule-associated RNA binding protein-like 1	TIAR	7073	ENSG00000151923	9.45181	9.52895
OTHER	GSHG0000470	TOE1	down	1.04315	0.83446	chr1(+):45805342-45809647	UCSC	target of EGR1, member 1 (nuclear)		114034	ENSG00000132773	6.5228	6.46185
OTHER	GSHG0014391	TXNL4A	down	1.30979	0.44946	chr18(-):77732869-77793915	UCSC	thioredoxin-like 4A	TXNL4 // DIB1 // DIM1 // HsT161 // U5-15kD	10907	ENSG00000141759	6.44375	6.05442
OTHER	GSHG0019739	U2AF1	down	1.33955	0.30378	chr21(-):44513067-44527673	UCSC	U2 small nuclear RNA auxiliary factor 1	U2AFBP // RN // RNU2AF1 // U2AF35	7307	ENSG00000160201	9.35017	8.92843
OTHER	GSHG0015216	U2AF2	down	1.0724	0.60736	chr19(+):56165512-56186081	UCSC	U2 small nuclear RNA auxiliary factor 2	U2AF65	11338	ENSG00000063244	6.05033	5.94949
OTHER	GSHG0014560	UBL5	down	1.38114	0.41146	chr19(+):9938568-9940791	UCSC	ubiquitin-like 5		59286	ENSG00000198258	8.36484	7.89898
OTHER	GSHG0016626	USP39	down	1.07069	0.70248	chr2(+):85819924-85876405	UCSC	ubiquitin specific peptidase 39	CGI-21 // SAD1 // SNRNP65	10713	ENSG00000168883	7.60412	7.50557
OTHER	GSHG0007301	WBP11	down	1.09163	0.03332	chr12(-):14939411-14956439	UCSC	WW domain binding protein 11	NPWBP // SIPP1	51729	ENSG00000084463	9.14457	9.01808
OTHER	GSHG0008062	WBP4	down	1.09659	0.5393	chr13(+):41635645-41658137	UCSC	WW domain binding protein 4 (formin binding protein 21)	FBP21 // MGC117310	11193	ENSG00000120688	7.14386	7.01084
OTHER	GSHG0002351	WDR77	down	1.18755	0.059603	chr1(-):111982513-111991878	UCSC	WD repeat domain 77	MEP50	79084	ENSG00000116455	7.28829	7.0403
OTHER	GSHG0020063	XRCC6	down	1.07416	0.60372	chr22(+):42017273-42060052	UCSC	X-ray repair complementing defective repair in Chinese hamster cells 6	G22P1 // D22S671 // D22S731 // KU70 // ML8	2547	ENSG00000196419	9.67885	9.57564
OTHER	GSHG0000433	YBX1	down	1.12276	0.32326	chr1(+):43148098-43168031	UCSC	Y box binding protein 1	NSEP1 // BP-8 // CSDA2 // CSDB // DBPB // MDR-NF1 // NSEP-1 // YB-1 // YB1	4904	ENSG00000065978	11.237	11.07
OTHER	GSHG0011444	ZC3H18	up	1.04125	0.84114	chr16(+):88636811-88698371	UCSC	zinc finger CCCH-type containing 18	NHN1	124245	ENSG00000158545	6.49662	6.55493
OTHER	GSHG0007874	ZCCHC8	up	1.00875	0.90736	chr12(-):122957442-122985518	UCSC	zinc finger, CCHC domain containing 8	DKFZp434E2220	55596	ENSG00000033030	7.04124	7.05381
OTHER	GSHG0007382	ZCRB1	down	1.43235	0.04256	chr12(-):42705889-42719932	UCSC	zinc finger CCHC-type and RNA binding motif 1	MADP-1 // MADP1 // RBM36 // ZCCHC19	85437	ENSG00000139168	8.96374	8.44536
OTHER	GSHG0024701	ZFR	up	1.10346	0.27662	chr5(-):32354457-32444844	UCSC	zinc finger RNA binding protein	ZFR1	51663	ENSG00000056097	9.16244	9.30447
OTHER	GSHG0024295	ZMAT2	down	1.10862	0.3615	chr5(+):140080028-140086239	UCSC	zinc finger, matrin type 2	FLJ31121 // hSNU23 // Snu23	153527	ENSG00000146007	8.24975	8.10098
OTHER	GSHG0000690	ZNF326	up	1.12396	0.49838	chr1(+):90460674-90493781	UCSC	zinc finger protein 326	FLJ20403 // ZAN75 // Zfp326	284695	ENSG00000162664	7.74631	7.9149
OTHER	GSHG0012404	ZNF830	down	1.21849	0.34192	chr17(+):33288435-33289705	UCSC	zinc finger protein 830	CCDC16 // MGC20398 // OMCG1 // SEL13	91603	ENSG00000198783	8.04431	7.75922
